# Supplementary material for: Ribosome remodeling drives translation adaptation during viral infection and cellular stress
Source: bioRxiv. 2025 Oct 24:2025.10.24.684008. Preprint. [Version 1] doi: 10.1101/2025.10.24.684008 (PMC12633433; doi:10.1101/2025.10.24.684008)
Supplement: Supplement 2 — Table 2. Cross-linked sites identified by 80S ribosome XL-MS. A list of rpL40 cross-linked peptides identified from 80S ribosomes purified from VSV-infected cells (Sheet 1). For each site, the identified peptides, the residue number in the full-length protein (global position of cross-linked protein), the position within the detected peptide sequence (local position of cross-linked peptide), and biological replicates in which they were identified. All identified crosslinked peptides from 80S ribosome XL-MS from 2 biological replicates are in Sheets 2 and 3. [file media-2.xlsx]

## Sheet: rpL40 XL Summary
Crosslink Type	Protein 1	Peptide 1	Global Position of cross-link protein 1	Local Position of cross-link peptide 1	Protein 2	Peptide 2	Global Position of cross-link protein 2	Local Position of cross-link peptide 2	Biological Replicates
BS3	rpL40	IIEPSLRQ	1	1	rpLP0	AGAIAPCEVTVPAQNTGLGPEKTSFFQALGITTKI	134	22	Rplicate 1; Replicate 2
BS3	rpL40	IIEPSLRQ	1	1	rpS3	TQNVLGEKGRR	62	8	Replicate 1
BS3	rpL40	IIEPSLRQ	1	1	rpS3	YKLLGGLAVRR	108	2	Rplicate 1; Replicate 2
BS3	rpL40	IIEPSLRQ	1	1	rpL10	GAFGKPQGTVARV	121	5	Replicate 1
BS3	rpL40	IIEPSLRQ	1	1	rpL10	INKMLSCAGADRL	101	3	Replicate 2
BS3	rpL40	IIEPSLRQ	1	1	rpL9	KFLDGIYVSEKG	174	1	Rplicate 1; Replicate 2
BS3	rpL40	QLAQKYNCDKM	12	5	rpL9	FLDGIYVSEKGTVQQADE	184	10	Rplicate 1; Replicate 2
BS3	rpL40	IIEPSLRQ	1	1	rpL9	MRPGVACSVSQAQKDELILEGNDIELVSNSAALIQQATTVKN	141	14	Replicate 2
BS3	rpL40	IIEPSLRQ	1	1	rpS9	KQVVNIPSFIVRL	139	1	Replicate 1
BS3	rpL40	IIEPSLRQ	1	1	rpL40	QLAQKYNCDKMICRK	12	5	Replicate 2
BS3	rpL40	IIEPSLRQ	1	1	TBB4B	KLAVNMVPFPRL	252	1	Replicate 2

## Sheet: Rep 1
run_name	reference	redu1	peptide	linkType	GPos1	GPos2	LPos1	LPos2	minXIons	lda_score	TSC	USC
ec08942_240426_RpL40_BS3	el40 - el40	2	+.IIEPSLR.Q - R.QLAQKYNCDK.M	BS3	1	12	1	5	5	3.49201	1	1
ec08942_240426_RpL40_BS3	el40 - sp|P05388|RLA0_HUMAN	1	+.IIEPSLR.Q - R.AGAIAPCEVTVPAQNTGLGPEKTSFFQALGITTK.I	BS3	1	134	1	22	6	3.62622	6	2
ec08942_240426_RpL40_BS3	el40 - sp|P23396|RS3_HUMAN	1	+.IIEPSLR.Q - R.TQNVLGEKGR.R	BS3	1	62	1	8	4	3.65292	1	1
ec08942_240426_RpL40_BS3	el40 - sp|P23396|RS3_HUMAN	1	+.IIEPSLR.Q - R.YKLLGGLAVR.R	BS3	1	108	1	2	3	3.47997	1	1
ec08942_240426_RpL40_BS3	el40 - sp|P27635|RL10_HUMAN	1	+.IIEPSLR.Q - R.GAFGKPQGTVAR.V	BS3	1	121	1	5	3	3.64416	1	1
ec08942_240426_RpL40_BS3	el40 - sp|P32969|RL9_HUMAN	1	+.IIEPSLR.Q - R.KFLDGIYVSEK.G	BS3	1	174	1	1	7	4.68612	5	1
ec08942_240426_RpL40_BS3	el40 - sp|P32969|RL9_HUMAN	2	R.QLAQKYNCDK.M - K.FLDGIYVSEKGTVQQADE.-	BS3	12	184	5	10	6	3.62177	5	1
ec08942_240426_RpL40_BS3	el40 - sp|P46781|RS9_HUMAN	1	+.IIEPSLR.Q - R.KQVVNIPSFIVR.L	BS3	1	139	1	1	3	3.39864	1	1
ec08942_240426_RpL40_BS3	el40 - sp|P68371|TBB4B_HUMAN	1	+.IIEPSLR.Q - R.KLAVNMVPFPR.L	BS3	1	252	1	1	2	2.75333	1	1
ec08942_240426_RpL40_BS3	el40 - ubiquitin	2	+.IIEPSLR.Q - R.LIFAGKQLEDGR.T	BS3	1	48	1	6	3	3.36748	1	1
ec08942_240426_RpL40_BS3	sp|O75165|DJC13_HUMAN - sp|O75165|DJC13_HUMAN	1	K.IIKEAMAK.G - K.LIGPKVR.I	BS3	1848	1891	3	5	3	3.10259	2	1
ec08942_240426_RpL40_BS3	sp|O75643|U520_HUMAN - sp|O75643|U520_HUMAN	1	K.MIDKR.M - R.KLPEEVVK.K	BS3	1120	1134	4	1	5	4.18396	1	1
ec08942_240426_RpL40_BS3	sp|O75643|U520_HUMAN - sp|O75643|U520_HUMAN	1	K.LLGKGNIIISTPEK.W - R.EEEVTGPVIAPLFPQKR.E	BS3	1421	2059	4	16	10	3.935	2	1
ec08942_240426_RpL40_BS3	sp|P05388|RLA0_HUMAN - sp|P05388|RLA0_HUMAN	1	K.IIQLLDDYPKCFIVGADNVGSK.Q - R.GNVGFVFTKEDLTEIR.D	BS3	26	92	10	9	13	4.48935	5	1
ec08942_240426_RpL40_BS3	sp|P05388|RLA0_HUMAN - sp|P05388|RLA0_HUMAN	1	R.GKAVVLMGK.N - R.GNVGFVFTKEDLTEIR.D	BS3	50	92	2	9	7	4.01661	4	1
ec08942_240426_RpL40_BS3	sp|P05388|RLA0_HUMAN - sp|P05388|RLA0_HUMAN	1	R.GKAVVLMGK.N - R.DMLLANKVPAAAR.A	BS3	50	106	2	7	6	3.82032	1	1
ec08942_240426_RpL40_BS3	sp|P06733|ENOA_HUMAN - sp|P06733|ENOA_HUMAN	1	R.DNDKTR.Y - R.YMGKGVSK.A	BS3	54	60	4	4	6	4.59644	1	1
ec08942_240426_RpL40_BS3	sp|P06733|ENOA_HUMAN - sp|P06733|ENOA_HUMAN	1	R.DNDKTR.Y - K.TAIGKAGYTDK.V	BS3	54	233	4	5	4	3.60817	1	1
ec08942_240426_RpL40_BS3	sp|P06733|ENOA_HUMAN - sp|P06733|ENOA_HUMAN	1	R.YMGKGVSK.A - K.NVIKEK.Y	BS3	60	197	4	4	6	4.35363	1	1
ec08942_240426_RpL40_BS3	sp|P06733|ENOA_HUMAN - sp|P06733|ENOA_HUMAN	1	K.NVIKEK.Y - K.YGKDATNVGDEGGFAPNILENK.E	BS3	197	202	4	3	3	3.0082	1	1
ec08942_240426_RpL40_BS3	sp|P06733|ENOA_HUMAN - sp|P06733|ENOA_HUMAN	1	K.NVIKEK.Y - K.TAIGKAGYTDK.V	BS3	197	233	4	5	4	2.87202	1	1
ec08942_240426_RpL40_BS3	sp|P06733|ENOA_HUMAN - sp|P06733|ENOA_HUMAN	1	K.FTASAGIQVVGDDLTVTNPKR.I - R.IAKAVNEK.S	BS3	326	330	20	3	4	2.94606	1	1
ec08942_240426_RpL40_BS3	sp|P06733|ENOA_HUMAN - sp|P06733|ENOA_HUMAN	1	K.AVNEKSCNCLLLK.V - R.NPLAK.-	BS3	335	434	5	5	7	4.43235	3	2
ec08942_240426_RpL40_BS3	sp|P06733|ENOA_HUMAN - sp|P06733|ENOA_HUMAN	1	K.VNQIGSVTESLQACKLAQANGWGVMVSHR.S - R.NPLAK.-	BS3	358	434	15	5	3	2.81633	2	1
ec08942_240426_RpL40_BS3	sp|P06733|ENOA_HUMAN - sp|P06733|ENOA_HUMAN	1	R.IEEELGSKAK#FAGR.N - R.NPLAK.-	BS3	420	434	8	5	5	2.94853	1	1
ec08942_240426_RpL40_BS3	sp|P07814|SYEP_HUMAN - sp|P07814|SYEP_HUMAN	1	R.FDDTNPEKEK#EDFEK.V - R.LNLNNTVLSKR.K	BS3	243	435	8	10	8	4.30578	2	2
ec08942_240426_RpL40_BS3	sp|P07814|SYEP_HUMAN - sp|P62280|RS11_HUMAN	1	R.LGLEAKK.E - K.AAGTKKQFQK.F	BS3	1019	153	6	6	3	2.78261	1	1
ec08942_240426_RpL40_BS3	sp|P07910|HNRPC_HUMAN - sp|P07910|HNRPC_HUMAN	1	+.A}SNVTNKTDPR.S - +.A}SNVTNKTDPR.S	BS3	8	8	7	7	11	5.36196	3	1
ec08942_240426_RpL40_BS3	sp|P07910|HNRPC_HUMAN - sp|P07910|HNRPC_HUMAN	1	+.A}SNVTNKTDPR.S - R.VFIGNLNTLVVKK.S	BS3	8	29	7	12	9	4.39048	2	1
ec08942_240426_RpL40_BS3	sp|P07910|HNRPC_HUMAN - sp|P07910|HNRPC_HUMAN	1	+.A}SNVTNKTDPR.S - K.KSDVEAIFSK.Y	BS3	8	30	7	1	8	4.11321	1	1
ec08942_240426_RpL40_BS3	sp|P07910|HNRPC_HUMAN - sp|P07910|HNRPC_HUMAN	1	+.A}SNVTNKTDPR.S - K.YGKIVGCSVHK.G	BS3	8	42	7	3	10	4.809	1	1
ec08942_240426_RpL40_BS3	sp|P07910|HNRPC_HUMAN - sp|P07910|HNRPC_HUMAN	1	+.A}SNVTNKTDPR.S - R.AVVPSKR.Q	BS3	8	157	7	6	3	3.47833	1	1
ec08942_240426_RpL40_BS3	sp|P07910|HNRPC_HUMAN - sp|P07910|HNRPC_HUMAN	1	+.A}SNVTNKTDPR.S - R.GKSGFNSK.S	BS3	8	170	7	2	5	2.84889	1	1
ec08942_240426_RpL40_BS3	sp|P07910|HNRPC_HUMAN - sp|P07910|HNRPC_HUMAN	1	+.A}SNVTNKTDPR.S - R.GSSKSGK.L	BS3	8	184	7	4	2	2.76932	1	1
ec08942_240426_RpL40_BS3	sp|P07910|HNRPC_HUMAN - sp|P07910|HNRPC_HUMAN	1	+.A}SNVTNKTDPR.S - K.KELTQIK.Q	BS3	8	198	7	1	5	3.10749	1	1
ec08942_240426_RpL40_BS3	sp|P07910|HNRPC_HUMAN - sp|P07910|HNRPC_HUMAN	1	R.VFIGNLNTLVVKK.S - R.GKSGFNSK#SGQR.G	BS3	29	170	12	2	9	3.70892	1	1
ec08942_240426_RpL40_BS3	sp|P07910|HNRPC_HUMAN - sp|P07910|HNRPC_HUMAN	1	K.KSDVEAIFSK.Y - R.MIAGQVLDINLAAEPKVNR.G	BS3	30	89	1	16	6	2.96552	1	1
ec08942_240426_RpL40_BS3	sp|P07910|HNRPC_HUMAN - sp|P07910|HNRPC_HUMAN	1	R.MIAGQVLDINLAAEPKVNR.G - R.GKAGVK.R	BS3	89	94	16	2	3	2.86909	1	1
ec08942_240426_RpL40_BS3	sp|P07910|HNRPC_HUMAN - sp|P07910|HNRPC_HUMAN	1	R.GK#AGVKR.S - R.AVVPSKR.Q	BS3	98	157	6	6	5	2.83635	1	1
ec08942_240426_RpL40_BS3	sp|P07910|HNRPC_HUMAN - sp|P07910|HNRPC_HUMAN	1	R.AVVPSKR.Q - R.GSSKSGK.L	BS3	157	184	6	4	3	3.33564	1	1
ec08942_240426_RpL40_BS3	sp|P07910|HNRPC_HUMAN - sp|P07910|HNRPC_HUMAN	1	R.AVVPSKR.Q - K.KELTQIK.Q	BS3	157	198	6	1	5	3.34963	1	1
ec08942_240426_RpL40_BS3	sp|P07910|HNRPC_HUMAN - sp|P07910|HNRPC_HUMAN	1	R.AVVPSKR.Q - K.EQSKQAVEMK.N	BS3	157	223	6	4	3	2.78215	1	1
ec08942_240426_RpL40_BS3	sp|P07910|HNRPC_HUMAN - sp|P07910|HNRPC_HUMAN	1	K.SGFNSKSGQR.G - K.KELTQIK.Q	BS3	176	198	6	1	5	3.47957	1	1
ec08942_240426_RpL40_BS3	sp|P07910|HNRPC_HUMAN - sp|P07910|HNRPC_HUMAN	1	R.GSSKSGK.L - K.LKGDDLQAIK.K	BS3	184	189	4	2	4	3.52016	1	1
ec08942_240426_RpL40_BS3	sp|P07910|HNRPC_HUMAN - sp|P07910|HNRPC_HUMAN	1	R.GSSKSGK.L - K.KELTQIK.Q	BS3	184	198	4	1	5	4.26872	1	1
ec08942_240426_RpL40_BS3	sp|P07910|HNRPC_HUMAN - sp|P07910|HNRPC_HUMAN	1	R.GSSKSGK.L - K.EQSKQAVEMK.N	BS3	184	223	4	4	3	3.49939	1	1
ec08942_240426_RpL40_BS3	sp|P07910|HNRPC_HUMAN - sp|P07910|HNRPC_HUMAN	1	K.LKGDDLQAIK.K - K.EQSKQAVEMK.N	BS3	189	223	2	4	8	3.8573	1	1
ec08942_240426_RpL40_BS3	sp|P07910|HNRPC_HUMAN - sp|P67809|YBOX1_HUMAN	1	+.A}SNVTNKTDPR.S - R.EDGNEEDKENQGDETQGQQPPQR.R	BS3	8	264	7	8	7	3.42435	1	1
ec08942_240426_RpL40_BS3	sp|P07910|HNRPC_HUMAN - sp|Q8TDN6|BRX1_HUMAN	1	R.MIAGQVLDINLAAEPKVNR.G - K.DVQKLRK.K	BS3	89	288	16	4	1	2.89334	1	1
ec08942_240426_RpL40_BS3	sp|P08708|RS17_HUMAN - sp|P08708|RS17_HUMAN	1	R.VIIEKYYTR.L - R.GISIKLQEEER.E	BS3	19	72	5	5	7	2.89058	1	1
ec08942_240426_RpL40_BS3	sp|P08708|RS17_HUMAN - sp|P63244|RACK1_HUMAN	1	R.GISIKLQEEER.E - R.FSPNSSNPIIVSCGWDKLVK.V	BS3	72	172	5	17	6	3.35084	1	1
ec08942_240426_RpL40_BS3	sp|P0DMV9|HS71B_HUMAN - sp|P0DMV9|HS71B_HUMAN	2	R.TGKGER.N - K.ITITNDKGR.L	BS3	190	507	3	7	2	3.14113	1	1
ec08942_240426_RpL40_BS3	sp|P0DMV9|HS71B_HUMAN - sp|P0DMV9|HS71B_HUMAN	2	R.TGKGER.N - R.MVQEAEKYK.A	BS3	190	524	3	7	3	2.9681	1	1
ec08942_240426_RpL40_BS3	sp|P0DMV9|HS71B_HUMAN - sp|P0DMV9|HS71B_HUMAN	2	R.STLEPVEKALR.D - R.DAKLDK.A	BS3	319	325	8	3	3	2.97308	1	1
ec08942_240426_RpL40_BS3	sp|P0DMV9|HS71B_HUMAN - sp|P0DMV9|HS71B_HUMAN	2	R.DAKLDK.A - R.MVQEAEKYK.A	BS3	325	524	3	7	3	2.9337	1	1
ec08942_240426_RpL40_BS3	sp|P0DMV9|HS71B_HUMAN - sp|P0DMV9|HS71B_HUMAN	2	K.ITITNDKGR.L - R.LSKEEIER.M	BS3	507	512	7	3	5	3.69754	1	1
ec08942_240426_RpL40_BS3	sp|P0DMV9|HS71B_HUMAN - sp|P11142|HSP7C_HUMAN	2	R.DAKLDK.A - R.GTLDPVEKALR.D	BS3	325	319	3	8	3	2.83988	1	1
ec08942_240426_RpL40_BS3	sp|P0DMV9|HS71B_HUMAN - sp|P11142|HSP7C_HUMAN	2	K.ITITNDKGR.L - R.LSKEDIER.M	BS3	507	512	7	3	5	3.84199	2	1
ec08942_240426_RpL40_BS3	sp|P0DMV9|HS71B_HUMAN - sp|P11142|HSP7C_HUMAN	2	R.MVQEAEKYK.A - K.AEDEKQR.D	BS3	524	531	7	5	8	4.69711	1	1
ec08942_240426_RpL40_BS3	sp|P11142|HSP7C_HUMAN - sp|P11142|HSP7C_HUMAN	1	R.QATKDAGTIAGLNVLR.I - R.LSKEDIER.M	BS3	159	512	4	3	4	3.09747	1	1
ec08942_240426_RpL40_BS3	sp|P11717|MPRI_HUMAN - sp|P11717|MPRI_HUMAN	1	K.KQAAVCQVK.K - K.SDTSQVKAAGR.Y	BS3	377	393	1	7	8	4.10712	1	1
ec08942_240426_RpL40_BS3	sp|P11940|PABP1_HUMAN - sp|P11940|PABP1_HUMAN	2	R.ALDTMNFDVIKGK.P - R.AIEKMNGMLLNDR.K	BS3	78	157	11	4	8	4.33822	2	1
ec08942_240426_RpL40_BS3	sp|P11940|PABP1_HUMAN - sp|P11940|PABP1_HUMAN	2	R.ALDTMNFDVIKGK.P - R.KVFVGR.F	BS3	78	167	11	1	3	4.05812	1	1
ec08942_240426_RpL40_BS3	sp|P11940|PABP1_HUMAN - sp|P11940|PABP1_HUMAN	2	K.SGVGNIFIKNLDK.S - R.KVFVGR.F	BS3	104	167	9	1	5	4.06693	8	3
ec08942_240426_RpL40_BS3	sp|P11940|PABP1_HUMAN - sp|P11940|PABP1_HUMAN	2	K.NLDKSIDNK.A - K.VVCDENGSKGYGFVHFETQEAAER.A	BS3	108	138	4	9	6	3.5664	2	1
ec08942_240426_RpL40_BS3	sp|P11940|PABP1_HUMAN - sp|P11940|PABP1_HUMAN	2	R.AIEKMNGMLLNDR.K - R.KVFVGR.F	BS3	157	167	4	1	6	4.02101	6	3
ec08942_240426_RpL40_BS3	sp|P11940|PABP1_HUMAN - sp|P11940|PABP1_HUMAN	2	R.KVFVGR.F - R.KEFSPFGTITSAK.V	BS3	167	312	1	1	4	3.43031	1	1
ec08942_240426_RpL40_BS3	sp|P11940|PABP1_HUMAN - sp|P11940|PABP1_HUMAN	2	R.KVFVGR.F - R.TVPQYKYAAGVR.N	BS3	167	512	1	6	3	3.53693	1	1
ec08942_240426_RpL40_BS3	sp|P11940|PABP1_HUMAN - sp|P11940|PABP1_HUMAN	1	R.AK#EFTNVYIKNFGEDMDDER.L - R.KFEQMK.Q	BS3	196	279	10	1	4	3.69224	4	2
ec08942_240426_RpL40_BS3	sp|P11940|PABP1_HUMAN - sp|P11940|PABP1_HUMAN	1	K.DLFGKFGPALSVK.V - R.HEDAQKAVDEMNGK.E	BS3	213	246	5	6	12	4.31574	1	1
ec08942_240426_RpL40_BS3	sp|P11940|PABP1_HUMAN - sp|P11940|PABP1_HUMAN	1	K.DLFGKFGPALSVK.V - K.AVDEMNGKELNGK#QIYVGR.A	BS3	213	254	5	8	11	4.84835	14	7
ec08942_240426_RpL40_BS3	sp|P11940|PABP1_HUMAN - sp|P11940|PABP1_HUMAN	1	K.FGPALSVKVMTDESGK.S - K.SKGFGFVSFER.H	BS3	221	231	8	2	11	4.63971	1	1
ec08942_240426_RpL40_BS3	sp|P11940|PABP1_HUMAN - sp|P11940|PABP1_HUMAN	1	K.VMTDESGKSK.G - K.ELNGKQIYVGR.A	BS3	229	259	8	5	13	5.54795	2	1
ec08942_240426_RpL40_BS3	sp|P11940|PABP1_HUMAN - sp|P11940|PABP1_HUMAN	2	K.SKGFGFVSFER.H - R.AQK#KVER.Q	BS3	231	269	2	4	5	3.42796	1	1
ec08942_240426_RpL40_BS3	sp|P11940|PABP1_HUMAN - sp|P11940|PABP1_HUMAN	1	R.QTELKR.K - R.KEFSPFGTITSAK.V	BS3	277	312	5	1	2	2.8228	2	1
ec08942_240426_RpL40_BS3	sp|P11940|PABP1_HUMAN - sp|P11940|PABP1_HUMAN	1	R.K#FEQMKQDR.I - R.KEFSPFGTITSAK.V	BS3	284	312	6	1	10	3.82689	1	1
ec08942_240426_RpL40_BS3	sp|P11940|PABP1_HUMAN - sp|Q13310|PABP4_HUMAN	2	R.KVFVGR.F - K.SGVGNVFIKNLDK.S	BS3	167	104	1	9	5	4.04472	3	2
ec08942_240426_RpL40_BS3	sp|P11940|PABP1_HUMAN - sp|Q13310|PABP4_HUMAN	2	R.KVFVGR.F - K.NFGEEVDDESLKELFSQFGK.T	BS3	167	208	1	12	4	3.49448	1	1
ec08942_240426_RpL40_BS3	sp|P11940|PABP1_HUMAN - sp|Q13310|PABP4_HUMAN	2	R.KVFVGR.F - K.ELFSQFGKTLSVK.V	BS3	167	216	1	8	5	3.85312	2	1
ec08942_240426_RpL40_BS3	sp|P11940|PABP1_HUMAN - sp|Q13310|PABP4_HUMAN	2	R.AKEFTNVYIK.N - R.KFEQLK.Q	BS3	188	279	2	1	3	3.10898	1	1
ec08942_240426_RpL40_BS3	sp|P11940|PABP1_HUMAN - sp|Q13310|PABP4_HUMAN	2	R.SKGFGFVCFSSPEEATK.A - R.IVGSKPLYVALAQR.K	BS3	333	361	2	5	10	3.37973	1	1
ec08942_240426_RpL40_BS3	sp|P11940|PABP1_HUMAN - sp|Q6PKG0|LARP1_HUMAN	1	R.KSGVGNIFIK.N - R.KFDGVEGPR.T	BS3	95	367	1	1	6	4.24578	1	1
ec08942_240426_RpL40_BS3	sp|P13639|EF2_HUMAN - sp|P13639|EF2_HUMAN	1	+.VNFTVDQIR.A - K.STLTDSLVCKAGIIASAR.A	BS3	2	42	1	10	5	3.58658	2	1
ec08942_240426_RpL40_BS3	sp|P13639|EF2_HUMAN - sp|P13639|EF2_HUMAN	1	+.VNFTVDQIR.A - R.KDEQER.C	BS3	2	61	1	1	4	3.43764	3	1
ec08942_240426_RpL40_BS3	sp|P13639|EF2_HUMAN - sp|P13639|EF2_HUMAN	1	R.IKPVLMMNK.M - R.WLPAGDALLQMITIHLPSPVTAQKYR.C	BS3	152	366	2	24	7	3.05054	1	1
ec08942_240426_RpL40_BS3	sp|P13639|EF2_HUMAN - sp|P13639|EF2_HUMAN	1	K.PVLMMNKMDR.A - K.EGKPLLK#AVMR.R	BS3	159	333	7	3	8	3.59979	1	1
ec08942_240426_RpL40_BS3	sp|P13639|EF2_HUMAN - sp|P13639|EF2_HUMAN	1	R.AKK#VEDMMK.K - K.KLWGDR.Y	BS3	251	259	2	1	4	3.81877	1	1
ec08942_240426_RpL40_BS3	sp|P13639|EF2_HUMAN - sp|P13639|EF2_HUMAN	1	K.KLWGDR.Y - R.YFDPANGKFSK#SATSPEGK.K	BS3	259	272	1	8	6	3.56797	1	1
ec08942_240426_RpL40_BS3	sp|P13639|EF2_HUMAN - sp|P13639|EF2_HUMAN	1	R.VFSGLVSTGLKVR.I - K.K#EDLYLKPIQR.T	BS3	426	445	11	7	14	6.13695	6	2
ec08942_240426_RpL40_BS3	sp|P13639|EF2_HUMAN - sp|P13639|EF2_HUMAN	1	R.VAVEAKNPADLPK.L - K.DLEEDHACIPIKK.S	BS3	512	571	6	12	12	5.10932	6	2
ec08942_240426_RpL40_BS3	sp|P13639|EF2_HUMAN - sp|P13639|EF2_HUMAN	1	R.VAVEAKNPADLPK.L - K.KSDPVVSYR.E	BS3	512	572	6	1	11	4.9034	3	1
ec08942_240426_RpL40_BS3	sp|P13639|EF2_HUMAN - sp|P13639|EF2_HUMAN	1	R.ETVSEESNVLCLSKSPNK.H - K.EGIPALDNFLDKL.-	BS3	594	857	14	12	9	3.42483	1	1
ec08942_240426_RpL40_BS3	sp|P13639|EF2_HUMAN - sp|P13639|EF2_HUMAN	1	R.LYMKAR.P - K.EGIPALDNFLDKL.-	BS3	605	857	4	12	2	2.84633	2	2
ec08942_240426_RpL40_BS3	sp|P13639|EF2_HUMAN - sp|P13639|EF2_HUMAN	1	R.PFPDGLAEDIDKGEVSAR.Q - R.YLAEKYEWDVAEAR.K	BS3	619	638	12	5	11	4.55845	2	1
ec08942_240426_RpL40_BS3	sp|P13639|EF2_HUMAN - sp|P13639|EF2_HUMAN	1	R.QELKQR.A - R.KIWCFGPDGTGPNILTDITK.G	BS3	629	648	4	1	2	3.1192	1	1
ec08942_240426_RpL40_BS3	sp|P13639|EF2_HUMAN - sp|P62829|RL23_HUMAN	1	R.VAVEAKNPADLPK.L - K.GKPELR.K	BS3	512	69	6	2	3	2.97613	1	1
ec08942_240426_RpL40_BS3	sp|P13639|EF2_HUMAN - sp|P62829|RL23_HUMAN	1	R.VAVEAKNPADLPK.L - K.KVHPAVVIR.Q	BS3	512	75	6	1	12	5.62955	4	1
ec08942_240426_RpL40_BS3	sp|P13639|EF2_HUMAN - sp|P62829|RL23_HUMAN	1	R.VAVEAKNPADLPK.L - K.GEMKGSAITGPVAK.E	BS3	512	113	6	4	11	4.92091	3	1
ec08942_240426_RpL40_BS3	sp|P13639|EF2_HUMAN - sp|P62847|RS24_HUMAN	1	+.VNFTVDQIR.A - R.GTAKANVGAGK.K	BS3	2	122	1	4	8	4.23549	1	1
ec08942_240426_RpL40_BS3	sp|P13639|EF2_HUMAN - sp|P62847|RS24_HUMAN	1	+.VNFTVDQIR.A - K.ANVGAGKK.P	BS3	2	129	1	7	6	4.04083	4	2
ec08942_240426_RpL40_BS3	sp|P14618|KPYM_HUMAN - sp|P14618|KPYM_HUMAN	1	R.PVAVALDTKGPEIR.T - K.GADFLVTEVENGGSLGSKK.G	BS3	115	206	9	18	9	3.66208	1	1
ec08942_240426_RpL40_BS3	sp|P14618|KPYM_HUMAN - sp|P14618|KPYM_HUMAN	1	K.DIQDLKFGVEQDVDMVFASFIR.K - R.KVLGEK.G	BS3	230	256	6	1	4	3.21879	2	2
ec08942_240426_RpL40_BS3	sp|P14868|SYDC_HUMAN - sp|P14868|SYDC_HUMAN	1	+.PSASASR.K - R.KSQEK#PR.E	BS3	2	9	1	1	5	3.66305	1	1
ec08942_240426_RpL40_BS3	sp|P15880|RS2_HUMAN - sp|P15880|RS2_HUMAN	1	K.AEDKEWMPVTK.L - R.LVKDMK.I	BS3	58	71	4	3	5	4.72989	2	2
ec08942_240426_RpL40_BS3	sp|P15880|RS2_HUMAN - sp|P15880|RS2_HUMAN	1	K.ESEIIDFFLGASLKDEVLK.I - R.GTGIVSAPVPKK.L	BS3	103	211	14	11	7	2.98658	1	1
ec08942_240426_RpL40_BS3	sp|P15880|RS2_HUMAN - sp|P15880|RS2_HUMAN	1	R.GYWGNKIGK.P - K.TYSYLTPDLWKETVFTK.S	BS3	173	257	6	11	6	3.99712	2	1
ec08942_240426_RpL40_BS3	sp|P15880|RS2_HUMAN - sp|P23396|RS3_HUMAN	1	K.IM*PVQKQTR.A - R.AKSMK.F	BS3	114	148	6	2	2	3.23723	4	3
ec08942_240426_RpL40_BS3	sp|P15880|RS2_HUMAN - sp|P23396|RS3_HUMAN	1	K.CSKEVATAIR.G - R.AKSMK.F	BS3	145	148	3	2	3	3.76846	2	1
ec08942_240426_RpL40_BS3	sp|P15880|RS2_HUMAN - sp|P46781|RS9_HUMAN	1	K.IGKPHTVPCK.V - R.IGVLDEGKMK#LDYILGLK.I	BS3	176	91	3	8	7	3.43011	2	1
ec08942_240426_RpL40_BS3	sp|P15880|RS2_HUMAN - sp|P46781|RS9_HUMAN	1	R.GTGIVSAPVPKK.L - R.VKFTLAK.I	BS3	211	47	11	2	4	4.22801	7	2
ec08942_240426_RpL40_BS3	sp|P16989|YBOX3_HUMAN - sp|P16989|YBOX3_HUMAN	1	R.IQAGEIGEMKDGVPEGAQLQGPVHR.N - R.PAPAVGEAEDKENQQATSGPNQPSVR.R	BS3	268	311	10	11	21	6.05538	1	1
ec08942_240426_RpL40_BS3	sp|P17987|TCPA_HUMAN - sp|P50991|TCPD_HUMAN	1	R.LACKEAVR.Y - R.TSLGPKGMDK.M	BS3	126	55	4	6	7	3.68385	1	1
ec08942_240426_RpL40_BS3	sp|P18124|RL7_HUMAN - sp|P18124|RL7_HUMAN	1	+.M}EGVEEKK.K - K.KEVPAVPETLK.K	BS3	7	9	7	1	11	5.43352	4	2
ec08942_240426_RpL40_BS3	sp|P18124|RL7_HUMAN - sp|P18124|RL7_HUMAN	1	+.M}EGVEEKK.K - K.EVPAVPETLKK.K	BS3	7	19	7	10	6	3.54099	2	2
ec08942_240426_RpL40_BS3	sp|P18124|RL7_HUMAN - sp|P18124|RL7_HUMAN	1	K.FAQKMLR.K - R.KLIYEK.A	BS3	40	48	4	1	7	4.69254	1	1
ec08942_240426_RpL40_BS3	sp|P18124|RL7_HUMAN - sp|P18124|RL7_HUMAN	1	R.GINGVSPKVR.K - R.KVLQLLR.L	BS3	104	107	8	1	4	3.12503	1	1
ec08942_240426_RpL40_BS3	sp|P18124|RL7_HUMAN - sp|P27635|RL10_HUMAN	1	R.KKFAQK.M - K.FNADEFEDMVAEKR.L	BS3	35	188	1	13	2	2.80376	2	1
ec08942_240426_RpL40_BS3	sp|P18124|RL7_HUMAN - sp|P36578|RL4_HUMAN	1	+.M}EGVEEKK.K - R.KAASLK.S	BS3	7	269	7	1	4	3.2295	1	1
ec08942_240426_RpL40_BS3	sp|P18124|RL7_HUMAN - sp|P36578|RL4_HUMAN	1	K.KEVPAVPETLK.K - R.ILKSPEIQR.A	BS3	9	294	1	3	6	3.75633	1	1
ec08942_240426_RpL40_BS3	sp|P18124|RL7_HUMAN - sp|P36578|RL4_HUMAN	1	K.K#EVPAVPETLKK.K - R.ILKSPEIQR.A	BS3	19	294	11	3	9	3.72508	3	3
ec08942_240426_RpL40_BS3	sp|P18124|RL7_HUMAN - sp|P36578|RL4_HUMAN	1	K.EVPAVPETLK#KK.R - R.ILKSPEIQR.A	BS3	20	294	11	3	8	3.11258	1	1
ec08942_240426_RpL40_BS3	sp|P18124|RL7_HUMAN - sp|P36578|RL4_HUMAN	1	R.KLIYEK.A - K.LNPYAKTMR.R	BS3	48	333	1	6	6	4.00702	1	1
ec08942_240426_RpL40_BS3	sp|P18124|RL7_HUMAN - sp|P46781|RS9_HUMAN	1	+.M}EGVEEKKK.E - +.MPVAR.S	BS3	8	1	8	1	5	3.51722	1	1
ec08942_240426_RpL40_BS3	sp|P18124|RL7_HUMAN - sp|Q02878|RL6_HUMAN	1	+.M}EGVEEKK.K - K.VEKPDTK.E	BS3	7	8	7	3	6	4.06772	1	1
ec08942_240426_RpL40_BS3	sp|P18124|RL7_HUMAN - sp|Q02878|RL6_HUMAN	1	+.M}EGVEEKK.K - K.VDAGGKVK.K	BS3	7	26	7	6	6	4.20562	1	1
ec08942_240426_RpL40_BS3	sp|P18124|RL7_HUMAN - sp|Q02878|RL6_HUMAN	1	+.M}EGVEEKK.K - K.KGNLK.A	BS3	7	29	7	1	3	3.01157	1	1
ec08942_240426_RpL40_BS3	sp|P18124|RL7_HUMAN - sp|Q02878|RL6_HUMAN	1	+.M}EGVEEKK.K - K.SKVEK.K	BS3	7	79	7	2	2	3.15967	1	1
ec08942_240426_RpL40_BS3	sp|P18124|RL7_HUMAN - sp|Q02878|RL6_HUMAN	1	+.M}EGVEEKK.K - K.EKVLATVTK.P	BS3	7	87	7	2	8	4.21992	2	2
ec08942_240426_RpL40_BS3	sp|P18124|RL7_HUMAN - sp|Q02878|RL6_HUMAN	1	+.M}EGVEEKK.K - K.PVGGDKNGGTR.V	BS3	7	100	7	6	8	5.02071	3	1
ec08942_240426_RpL40_BS3	sp|P18124|RL7_HUMAN - sp|Q02878|RL6_HUMAN	1	+.M}EGVEEKK.K - R.VVKLR.K	BS3	7	108	7	3	3	3.55777	1	1
ec08942_240426_RpL40_BS3	sp|P18124|RL7_HUMAN - sp|Q02878|RL6_HUMAN	1	K.KEVPAVPETLK.K - K.PVGGDKNGGTR.V	BS3	9	100	1	6	9	3.58863	1	1
ec08942_240426_RpL40_BS3	sp|P18124|RL7_HUMAN - sp|Q02878|RL6_HUMAN	1	K.EVPAVPETLKK.K - K.EKVLATVTK.P	BS3	19	87	10	2	6	4.09549	1	1
ec08942_240426_RpL40_BS3	sp|P18124|RL7_HUMAN - sp|Q02878|RL6_HUMAN	1	R.NFAELKIK.R - K.YSAAKSK.V	BS3	29	77	6	5	4	2.74743	1	1
ec08942_240426_RpL40_BS3	sp|P18124|RL7_HUMAN - sp|Q02878|RL6_HUMAN	1	R.NFAELKIK.R - K.SKVEK.K	BS3	29	79	6	2	2	2.87223	1	1
ec08942_240426_RpL40_BS3	sp|P18124|RL7_HUMAN - sp|Q02878|RL6_HUMAN	1	R.NFAELKIK.R - K.K#EKVLATVTK.P	BS3	29	87	6	3	7	4.0911	1	1
ec08942_240426_RpL40_BS3	sp|P18124|RL7_HUMAN - sp|Q02878|RL6_HUMAN	1	K.FAQKMLR.K - K.SKVEK.K	BS3	40	79	4	2	5	3.96183	1	1
ec08942_240426_RpL40_BS3	sp|P18621|RL17_HUMAN - sp|P18621|RL17_HUMAN	1	R.YSLDPENPTKSCK.S - K.EQIVPKPEEEVAQK.K	BS3	13	159	10	6	9	4.09927	3	1
ec08942_240426_RpL40_BS3	sp|P18621|RL17_HUMAN - sp|P18621|RL17_HUMAN	1	K.ATKYLK.D - K.DVTLQKQCVPFR.R	BS3	46	55	3	6	3	3.23206	1	1
ec08942_240426_RpL40_BS3	sp|P18621|RL17_HUMAN - sp|P18621|RL17_HUMAN	1	K.YLKDVTLQK.Q - K.SAEFLLHMLKNAESNAELK.G	BS3	49	96	3	10	6	3.26159	1	1
ec08942_240426_RpL40_BS3	sp|P18621|RL17_HUMAN - sp|P49327|FAS_HUMAN	1	K.YLK#DVTLQKQCVPFR.R - R.EPKPR.S	BS3	55	706	9	3	2	2.90508	1	1
ec08942_240426_RpL40_BS3	sp|P23396|RS3_HUMAN - sp|P23396|RS3_HUMAN	1	+.A}VQISKK.R - R.KFVADGIFK.A	BS3	7	10	6	1	9	4.46121	2	2
ec08942_240426_RpL40_BS3	sp|P23396|RS3_HUMAN - sp|P23396|RS3_HUMAN	1	+.A}VQISKK#R.K - R.YKLLGGLAVR.R	BS3	7	108	6	2	4	3.44342	1	1
ec08942_240426_RpL40_BS3	sp|P23396|RS3_HUMAN - sp|P23396|RS3_HUMAN	1	R.TQNVLGEKGR.R - R.FGFPEGSVELYAEKVATR.G	BS3	62	90	8	14	5	3.23772	2	1
ec08942_240426_RpL40_BS3	sp|P23396|RS3_HUMAN - sp|P23396|RS3_HUMAN	1	R.FGFPEGSVELYAEKVATR.G - R.YKLLGGLAVR.R	BS3	90	108	14	2	6	3.30344	1	1
ec08942_240426_RpL40_BS3	sp|P23396|RS3_HUMAN - sp|P23396|RS3_HUMAN	1	R.FGFPEGSVELYAEKVATR.G - K.IMLPWDPTGKIGPK#K.P	BS3	90	197	14	10	7	2.97515	1	1
ec08942_240426_RpL40_BS3	sp|P23396|RS3_HUMAN - sp|P46783|RS10_HUMAN	1	R.TQNVLGEKGR.R - R.PKGLEGERPAR.L	BS3	62	107	8	2	10	3.98519	5	2
ec08942_240426_RpL40_BS3	sp|P23396|RS3_HUMAN - sp|P46783|RS10_HUMAN	1	R.TQNVLGEKGR.R - R.SAVPPGADKK#AEAGAGSATEFQFR.G	BS3	62	138	8	9	7	3.54708	1	1
ec08942_240426_RpL40_BS3	sp|P23396|RS3_HUMAN - sp|P46783|RS10_HUMAN	1	R.FGFPEGSVELYAEKVATR.G - R.PKGLEGERPAR.L	BS3	90	107	14	2	5	2.84511	1	1
ec08942_240426_RpL40_BS3	sp|P23396|RS3_HUMAN - sp|P63244|RACK1_HUMAN	1	K.PLPDHVSIVEPKDEILPTTPISEQK.G - R.DKTIK.L	BS3	214	127	12	2	2	3.55424	2	1
ec08942_240426_RpL40_BS3	sp|P23396|RS3_HUMAN - sp|P63244|RACK1_HUMAN	1	K.DEILPTTPISEQKGGK#PEPPAMPQPVPTA.- - K.VWNLANCKLK.T	BS3	227	183	13	8	7	3.09636	1	1
ec08942_240426_RpL40_BS3	sp|P23396|RS3_HUMAN - sp|P63244|RACK1_HUMAN	1	K.GGKPEPPAMPQPVPTA.- - K.VWNLANCKLK.T	BS3	230	183	3	8	8	4.10405	3	1
ec08942_240426_RpL40_BS3	sp|P23396|RS3_HUMAN - sp|P63244|RACK1_HUMAN	1	K.GGKPEPPAMPQPVPTA.- - K.VWNLANCK#LKTNHIGHTGYLNTVTVSPDGSLCASGGK.D	BS3	230	185	3	10	6	3.02398	2	2
ec08942_240426_RpL40_BS3	sp|P23396|RS3_HUMAN - sp|Q6PKG0|LARP1_HUMAN	1	R.KFVADGIFK.A - R.FQQVPTDALANKLFGAPEPSTIAR.S	BS3	10	753	1	12	6	3.85962	1	1
ec08942_240426_RpL40_BS3	sp|P23396|RS3_HUMAN - sp|Q6PKG0|LARP1_HUMAN	1	R.TQNVLGEKGR.R - R.FQQVPTDALANKLFGAPEPSTIAR.S	BS3	62	753	8	12	8	3.5799	3	1
ec08942_240426_RpL40_BS3	sp|P23396|RS3_HUMAN - sp|Q6PKG0|LARP1_HUMAN	1	R.FGFPEGSVELYAEKVATR.G - R.FQQVPTDALANKLFGAPEPSTIAR.S	BS3	90	753	14	12	10	3.88119	2	1
ec08942_240426_RpL40_BS3	sp|P23396|RS3_HUMAN - sp|Q6PKG0|LARP1_HUMAN	1	R.YKLLGGLAVR.R - R.FYPVVKEGR.T	BS3	108	805	2	6	5	3.7528	1	1
ec08942_240426_RpL40_BS3	sp|P23396|RS3_HUMAN - sp|Q8NC51|PAIRB_HUMAN	1	R.TQNVLGEKGR.R - K.ENEVEEVKEEGPK.E	BS3	62	281	8	8	11	5.29565	2	1
ec08942_240426_RpL40_BS3	sp|P23396|RS3_HUMAN - sp|Q8NC51|PAIRB_HUMAN	1	R.TQNVLGEKGR.R - K.EEGPKEMTLDEWK.A	BS3	62	286	8	5	9	3.33508	1	1
ec08942_240426_RpL40_BS3	sp|P25398|RS12_HUMAN - sp|P25398|RS12_HUMAN	1	+.A}EEGIAAGGVM*DVNTALQEVLKTALIHDGLAR.G - K.KLGEWVGLCK.I	BS3	23	84	22	1	8	3.52741	3	2
ec08942_240426_RpL40_BS3	sp|P25398|RS12_HUMAN - sp|P25398|RS12_HUMAN	1	+.A}EEGIAAGGVMDVNTALQEVLKTALIHDGLAR.G - K.LGEWVGLCKIDR.E	BS3	23	93	22	9	7	3.48769	2	1
ec08942_240426_RpL40_BS3	sp|P25398|RS12_HUMAN - sp|P25398|RS12_HUMAN	1	+.A}EEGIAAGGVMDVNTALQEVLKTALIHDGLAR.G - R.EGKPR.K	BS3	23	99	22	3	2	3.6356	2	1
ec08942_240426_RpL40_BS3	sp|P25398|RS12_HUMAN - sp|P25398|RS12_HUMAN	1	+.A}EEGIAAGGVMDVNTALQEVLKTALIHDGLAR.G - R.KVVGCSCVVVK.D	BS3	23	102	22	1	9	3.74242	2	1
ec08942_240426_RpL40_BS3	sp|P25398|RS12_HUMAN - sp|P25398|RS12_HUMAN	1	K.VDDNKK.L - R.KVVGCSCVVVK.D	BS3	83	102	5	1	4	3.97291	1	1
ec08942_240426_RpL40_BS3	sp|P25398|RS12_HUMAN - sp|P25398|RS12_HUMAN	1	K.KLGEWVGLCK.I - R.EGKPR.K	BS3	84	99	1	3	4	4.55375	5	2
ec08942_240426_RpL40_BS3	sp|P25398|RS12_HUMAN - sp|P25398|RS12_HUMAN	1	K.KLGEWVGLCK.I - R.KVVGCSCVVVK.D	BS3	84	102	1	1	13	5.09384	1	1
ec08942_240426_RpL40_BS3	sp|P25398|RS12_HUMAN - sp|P46783|RS10_HUMAN	1	K.DYGKESQAK.D - R.PKGLEGER.P	BS3	116	107	4	2	10	4.86363	1	1
ec08942_240426_RpL40_BS3	sp|P25398|RS12_HUMAN - sp|Q8NC51|PAIRB_HUMAN	1	K.DYGKESQAK.D - K.EEGPKEMTLDEWK.A	BS3	116	286	4	5	5	3.48351	2	1
ec08942_240426_RpL40_BS3	sp|P25398|RS12_HUMAN - sp|Q8NC51|PAIRB_HUMAN	1	K.DYGKESQAK.D - K.AIQNKDR.A	BS3	116	299	4	5	8	4.24395	1	1
ec08942_240426_RpL40_BS3	sp|P25398|RS12_HUMAN - sp|Q8NC51|PAIRB_HUMAN	1	K.DYGKESQAK.D - R.AKVEFNIR.K	BS3	116	303	4	2	9	5.13937	2	1
ec08942_240426_RpL40_BS3	sp|P25398|RS12_HUMAN - sp|Q8NC51|PAIRB_HUMAN	1	K.DVIEEYFKCK.K - R.AKVEFNIR.K	BS3	129	303	8	2	4	3.44307	2	1
ec08942_240426_RpL40_BS3	sp|P27635|RL10_HUMAN - sp|P27635|RL10_HUMAN	1	R.GVPDAKIR.I - R.INKMLSCAGADR.L	BS3	30	101	6	3	4	3.49671	2	1
ec08942_240426_RpL40_BS3	sp|P27635|RL10_HUMAN - sp|P27635|RL10_HUMAN	1	R.GVPDAKIR.I - R.GAFGKPQGTVAR.V	BS3	30	121	6	5	4	3.03336	1	1
ec08942_240426_RpL40_BS3	sp|P27635|RL10_HUMAN - sp|P27635|RL10_HUMAN	1	K.AKVDEFPLCGHMVSDEYEQLSSEALEAAR.I - R.TKLQNK.E	BS3	42	141	2	2	3	2.98682	4	1
ec08942_240426_RpL40_BS3	sp|P27635|RL10_HUMAN - sp|P27635|RL10_HUMAN	1	R.INKMLSCAGADR.L - R.GAFGKPQGTVAR.V	BS3	101	121	3	5	10	4.63959	7	2
ec08942_240426_RpL40_BS3	sp|P27635|RL10_HUMAN - sp|P27635|RL10_HUMAN	1	K.LQNKEHVIEALR.R - R.QKIHISK.K	BS3	145	164	4	2	7	3.03415	4	2
ec08942_240426_RpL40_BS3	sp|P27635|RL10_HUMAN - sp|P27635|RL10_HUMAN	1	K.FNADEFEDM*VAEKR.L - R.GPLDKWR.A	BS3	188	208	13	5	3	2.98444	4	2
ec08942_240426_RpL40_BS3	sp|P27635|RL10_HUMAN - sp|P46777|RL5_HUMAN	1	K.FNADEFEDMVAEKR.L - K.KASFLR.A	BS3	188	284	13	1	3	3.70524	10	2
ec08942_240426_RpL40_BS3	sp|P27635|RL10_HUMAN - sp|P46777|RL5_HUMAN	1	R.GPLDKWR.A - +.GFVK#VVK.N	BS3	208	2	5	1	6	4.36247	2	1
ec08942_240426_RpL40_BS3	sp|P27635|RL10_HUMAN - sp|P46777|RL5_HUMAN	1	R.GPLDKWR.A - K.NKAYFK.R	BS3	208	10	5	2	7	5.24414	2	1
ec08942_240426_RpL40_BS3	sp|P27635|RL10_HUMAN - sp|P62841|RS15_HUMAN	1	R.INKMLSCAGADR.L - R.FIPLK.-	BS3	101	145	3	5	5	3.54544	2	1
ec08942_240426_RpL40_BS3	sp|P27635|RL10_HUMAN - sp|P62841|RS15_HUMAN	1	R.GAFGKPQGTVAR.V - R.FIPLK.-	BS3	121	145	5	5	5	3.92602	1	1
ec08942_240426_RpL40_BS3	sp|P27635|RL10_HUMAN - sp|Q9NR30|DDX21_HUMAN	1	R.GAFGKPQGTVAR.V - R.SFSKAFGQ.-	BS3	121	779	5	4	5	2.99247	1	1
ec08942_240426_RpL40_BS3	sp|P27635|RL10_HUMAN - sp|Q9NX58|LYAR_HUMAN	1	R.GAFGKPQGTVAR.V - K.VKDAVEQQGEVK.K	BS3	121	175	5	2	9	4.36839	1	1
ec08942_240426_RpL40_BS3	sp|P27635|RL10_HUMAN - sp|Q9NX58|LYAR_HUMAN	1	R.GAFGKPQGTVAR.V - R.NQKPK.K	BS3	121	219	5	3	3	3.26429	1	1
ec08942_240426_RpL40_BS3	sp|P32969|RL9_HUMAN - sp|P32969|RL9_HUMAN	1	+.MKTILSNQTVDIPENVDITLK#GR.T - R.VDKWWGNR.K	BS3	2	59	2	3	4	3.13329	1	1
ec08942_240426_RpL40_BS3	sp|P32969|RL9_HUMAN - sp|P32969|RL9_HUMAN	1	+.M*KTILSNQTVDIPENVDITLK#GR.T - R.KELATVR.T	BS3	2	65	2	1	5	3.3354	4	3
ec08942_240426_RpL40_BS3	sp|P32969|RL9_HUMAN - sp|P32969|RL9_HUMAN	1	K.TILSNQTVDIPENVDITLKGR.T - R.TVIVKGPR.G	BS3	21	28	19	5	3	3.08112	4	1
ec08942_240426_RpL40_BS3	sp|P35268|RL22_HUMAN - sp|P35268|RL22_HUMAN	2	+.APVK#K.L - K.VNGKAGNLGGGVVTIER.S	BS3	2	52	1	4	4	4.50106	1	1
ec08942_240426_RpL40_BS3	sp|P35268|RL22_HUMAN - sp|P35268|RL22_HUMAN	2	+.APVK#K.L - K.SKITVTSEVPFSK.R	BS3	2	69	1	2	3	3.65134	2	2
ec08942_240426_RpL40_BS3	sp|P35268|RL22_HUMAN - sp|P35268|RL22_HUMAN	1	K.KLVVK.G - K.VNGKAGNLGGGVVTIER.S	BS3	6	52	1	4	3	3.61437	1	1
ec08942_240426_RpL40_BS3	sp|P35268|RL22_HUMAN - sp|P62917|RL8_HUMAN	1	K.VNGKAGNLGGGVVTIER.S - R.KGAAR.L	BS3	52	24	4	1	1	2.74758	1	1
ec08942_240426_RpL40_BS3	sp|P35268|RL22_HUMAN - ubiquitin	2	K.SKITVTSEVPFSK.R - +.QIFVK.T	BS3	69	2	2	1	1	2.77444	1	1
ec08942_240426_RpL40_BS3	sp|P35580|MYH10_HUMAN - sp|P35580|MYH10_HUMAN	1	K.KLVWIPSER.H - K.DDIQKMNPPK.F	BS3	34	78	1	5	3	3.17604	1	1
ec08942_240426_RpL40_BS3	sp|P35580|MYH10_HUMAN - sp|P35580|MYH10_HUMAN	1	R.INKALDR.T - R.FVAELWKDVDR.I	BS3	442	620	3	7	4	3.14126	1	1
ec08942_240426_RpL40_BS3	sp|P35580|MYH10_HUMAN - sp|P35580|MYH10_HUMAN	1	K.KGMFR.T - K.ESLTKLMATLR.N	BS3	647	663	1	5	1	2.81211	1	1
ec08942_240426_RpL40_BS3	sp|P35580|MYH10_HUMAN - sp|P35580|MYH10_HUMAN	1	K.DEELLKVK.E - K.EKQTK.V	BS3	863	867	6	2	3	2.79207	1	1
ec08942_240426_RpL40_BS3	sp|P35580|MYH10_HUMAN - sp|P35580|MYH10_HUMAN	1	R.QELEKAK.R - R.KLDGETTDLQDQIAELQAQIDELK.L	BS3	1055	1059	5	1	3	2.7855	1	1
ec08942_240426_RpL40_BS3	sp|P36578|RL4_HUMAN - sp|P36578|RL4_HUMAN	1	R.PLISVYSEKGESSGK.N - R.IEEVPELPLVVEDKVEGYK.K	BS3	14	157	9	14	12	4.56313	3	1
ec08942_240426_RpL40_BS3	sp|P36578|RL4_HUMAN - sp|P36578|RL4_HUMAN	1	R.PLISVYSEKGESSGK.N - K.LKAWNDIK#K.V	BS3	14	175	9	2	9	4.03841	4	3
ec08942_240426_RpL40_BS3	sp|P36578|RL4_HUMAN - sp|P36578|RL4_HUMAN	1	K.GESSGKNVTLPAVFK.A - R.IEEVPELPLVVEDKVEGYK.K	BS3	20	157	6	14	10	4.20908	1	1
ec08942_240426_RpL40_BS3	sp|P36578|RL4_HUMAN - sp|P36578|RL4_HUMAN	1	K.VEGYKK.T - K.TKEAVLLLK.K	BS3	162	165	5	2	5	3.65831	1	1
ec08942_240426_RpL40_BS3	sp|P36578|RL4_HUMAN - sp|P36578|RL4_HUMAN	1	K.VEGYKK.T - R.GPCIIYNEDNGIIKAFR.N	BS3	162	219	5	14	3	3.68239	3	1
ec08942_240426_RpL40_BS3	sp|P36578|RL4_HUMAN - sp|P36578|RL4_HUMAN	1	R.NIPGITLLNVSKLNILK.L - R.KLDELYGTWR.K	BS3	234	259	12	1	8	4.0972	6	1
ec08942_240426_RpL40_BS3	sp|P36578|RL4_HUMAN - sp|P36578|RL4_HUMAN	1	R.KLDELYGTWR.K - R.KAASLK.S	BS3	259	269	1	1	5	3.67508	1	1
ec08942_240426_RpL40_BS3	sp|P36578|RL4_HUMAN - sp|P50914|RL14_HUMAN	1	K.SDEKAAVAGK.K - K.AKMTDFDR.F	BS3	368	103	4	2	4	3.3959	1	1
ec08942_240426_RpL40_BS3	sp|P36578|RL4_HUMAN - sp|Q02878|RL6_HUMAN	1	K.KPAEKK.P - K.EKVLATVTK.P	BS3	416	87	5	2	4	3.03425	1	1
ec08942_240426_RpL40_BS3	sp|P38919|IF4A3_HUMAN - sp|P38919|IF4A3_HUMAN	1	R.ELAVQIQKGLLALGDYMNVQCHACIGGTNVGEDIR.K - R.KLDYGQHVVAGTPGR.V	BS3	124	152	8	1	11	4.23781	1	1
ec08942_240426_RpL40_BS3	sp|P38919|IF4A3_HUMAN - sp|P38919|IF4A3_HUMAN	1	R.KVDWLTEK.M - R.K#GVAINFVKNDDIR.I	BS3	289	382	1	9	8	3.96223	1	1
ec08942_240426_RpL40_BS3	sp|P39023|RL3_HUMAN - sp|P39023|RL3_HUMAN	1	R.KFSAPR.H - R.IAKEEGA.-	BS3	5	399	1	3	4	3.32088	1	1
ec08942_240426_RpL40_BS3	sp|P39023|RL3_HUMAN - sp|P39023|RL3_HUMAN	1	K.SFPKDDPSK.P - R.KSLLVQTK.R	BS3	34	349	4	1	7	4.03084	2	1
ec08942_240426_RpL40_BS3	sp|P39023|RL3_HUMAN - sp|P39023|RL3_HUMAN	1	K.SFPKDDPSK.P - K.SLLVQTKR.R	BS3	34	356	4	7	6	3.94534	1	1
ec08942_240426_RpL40_BS3	sp|P39023|RL3_HUMAN - sp|P39023|RL3_HUMAN	1	K.DDPSKPVHLTAFLGYK.A - R.KSLLVQTK.R	BS3	39	349	5	1	13	5.01694	4	1
ec08942_240426_RpL40_BS3	sp|P39023|RL3_HUMAN - sp|P39023|RL3_HUMAN	1	K.DDPSKPVHLTAFLGYK.A - K.SLLVQTKR.R	BS3	39	356	5	7	5	2.83299	1	1
ec08942_240426_RpL40_BS3	sp|P39023|RL3_HUMAN - sp|P39023|RL3_HUMAN	1	K.WQDEDGKK.Q - K.DFSSM*KK.Y	BS3	143	154	7	6	6	3.99546	2	2
ec08942_240426_RpL40_BS3	sp|P39023|RL3_HUMAN - sp|P39023|RL3_HUMAN	1	K.QLEKDFSSMK.K - K.KYCQVIR.V	BS3	148	155	4	1	6	3.8993	4	2
ec08942_240426_RpL40_BS3	sp|P39023|RL3_HUMAN - sp|P39023|RL3_HUMAN	1	K.IYKIGQGYLIK.D - R.IAKEEGA.-	BS3	286	399	3	3	4	4.18092	1	1
ec08942_240426_RpL40_BS3	sp|P39023|RL3_HUMAN - sp|P39023|RL3_HUMAN	1	K.IGQGYLIKDGK.L - K.LIKNNASTDYDLSDK.S	BS3	294	300	8	3	9	4.04221	2	1
ec08942_240426_RpL40_BS3	sp|P39023|RL3_HUMAN - sp|P39023|RL3_HUMAN	1	K.LIKNNASTDYDLSDK.S - K.KAFM*GPLK.K	BS3	300	386	3	1	6	3.26551	1	1
ec08942_240426_RpL40_BS3	sp|P39023|RL3_HUMAN - sp|P39023|RL3_HUMAN	1	K.LIKNNASTDYDLSDK.S - R.IAKEEGA.-	BS3	300	399	3	3	3	3.9519	1	1
ec08942_240426_RpL40_BS3	sp|P39023|RL3_HUMAN - sp|P39023|RL3_HUMAN	1	K.SLLVQTKR.R - R.ALEKIDLK.F	BS3	356	362	7	4	7	4.12636	1	1
ec08942_240426_RpL40_BS3	sp|P39023|RL3_HUMAN - sp|P39023|RL3_HUMAN	1	K.KAFMGPLK.K - R.IAKEEGA.-	BS3	386	399	1	3	6	3.52688	1	1
ec08942_240426_RpL40_BS3	sp|P39023|RL3_HUMAN - sp|P39023|RL3_HUMAN	1	K.AFMGPLKK.D - R.IAKEEGA.-	BS3	393	399	7	3	3	2.8938	1	1
ec08942_240426_RpL40_BS3	sp|P39023|RL3_HUMAN - sp|P62917|RL8_HUMAN	1	R.IAKEEGA.- - R.KVGLIAAR.R	BS3	399	234	3	1	6	3.76455	1	1
ec08942_240426_RpL40_BS3	sp|P41252|SYIC_HUMAN - sp|P41252|SYIC_HUMAN	1	K.DADKSIIR.T - R.TLKEQGR.L	BS3	375	382	4	3	7	4.34057	2	1
ec08942_240426_RpL40_BS3	sp|P41252|SYIC_HUMAN - sp|P41252|SYIC_HUMAN	1	R.K#TIPIKYPLK.E - R.IQKLR.K	BS3	844	996	6	3	3	2.87633	1	1
ec08942_240426_RpL40_BS3	sp|P41252|SYIC_HUMAN - sp|P41252|SYIC_HUMAN	1	K.TIPIKYPLK.E - K.TQLKGSELEITLTR.G	BS3	844	1061	5	4	5	2.91019	1	1
ec08942_240426_RpL40_BS3	sp|P41252|SYIC_HUMAN - sp|P41252|SYIC_HUMAN	1	R.KVTLSTDK.N - K.NKYGIR.L	BS3	878	887	1	2	6	4.33859	1	1
ec08942_240426_RpL40_BS3	sp|P41252|SYIC_HUMAN - sp|Q9P2J5|SYLC_HUMAN	1	R.KDSLPVCPVDASGCFTTEVTDFAGQYVK.D - R.VPVLGKEYTEK.T	BS3	344	1133	1	6	6	3.38068	1	1
ec08942_240426_RpL40_BS3	sp|P46777|RL5_HUMAN - sp|P46777|RL5_HUMAN	1	+.GFVK#VVK.N - K.NKAYFK.R	BS3	2	10	1	2	6	4.60065	2	2
ec08942_240426_RpL40_BS3	sp|P46777|RL5_HUMAN - sp|P46777|RL5_HUMAN	1	+.GFVK#VVK.N - K.KASFLR.A	BS3	2	284	1	1	5	3.43122	1	1
ec08942_240426_RpL40_BS3	sp|P46777|RL5_HUMAN - sp|P46777|RL5_HUMAN	1	K.GAVDGGLSIPHSTKR.F - R.FPGYDSESKEFNAEVHR.K	BS3	178	188	14	9	12	3.60782	2	1
ec08942_240426_RpL40_BS3	sp|P46777|RL5_HUMAN - sp|P46777|RL5_HUMAN	1	R.YLMEEDEDAYKK.Q - K.QFSQYIKNSVTPDMM*EEMYK.K	BS3	220	228	11	7	6	2.79425	2	2
ec08942_240426_RpL40_BS3	sp|P46777|RL5_HUMAN - sp|P62913|RL11_HUMAN	1	+.G]FVKVVK.N - R.ISKEEAMR.W	BS3	5	159	4	3	7	4.47502	3	3
ec08942_240426_RpL40_BS3	sp|P46781|RS9_HUMAN - sp|P46781|RS9_HUMAN	1	R.LDQELKLIGEYGLR.N - R.VKFTLAK.I	BS3	30	47	6	2	4	3.32358	3	1
ec08942_240426_RpL40_BS3	sp|P46781|RS9_HUMAN - sp|P46781|RS9_HUMAN	1	R.ELLTLDEKDPR.R - R.IGVLDEGKMK#LDYILGLK.I	BS3	66	91	8	8	6	3.4289	5	3
ec08942_240426_RpL40_BS3	sp|P46781|RS9_HUMAN - sp|P46781|RS9_HUMAN	1	R.ELLTLDEKDPR.R - K.MKLDYILGLK.I	BS3	66	93	8	2	8	4.03925	5	2
ec08942_240426_RpL40_BS3	sp|P46781|RS9_HUMAN - sp|P46781|RS9_HUMAN	1	R.IGVLDEGKMK.L - K.LDYILGLKIEDFLER.R	BS3	91	101	8	8	5	2.959	2	1
ec08942_240426_RpL40_BS3	sp|P46781|RS9_HUMAN - sp|P46781|RS9_HUMAN	1	R.KQVVNIPSFIVR.L - R.LDSQKHIDFSLR.S	BS3	139	155	1	5	7	3.11869	1	1
ec08942_240426_RpL40_BS3	sp|P46781|RS9_HUMAN - sp|P62244|RS15A_HUMAN	1	R.ELLTLDEKDPR.R - R.FDVQLKDLEK.W	BS3	66	84	8	6	7	3.50323	1	1
ec08942_240426_RpL40_BS3	sp|P46781|RS9_HUMAN - sp|P62701|RS4X_HUMAN	1	R.ELLTLDEKDPR.R - R.LAAKQSSG.-	BS3	66	259	8	4	4	2.79363	1	1
ec08942_240426_RpL40_BS3	sp|P46781|RS9_HUMAN - sp|P62701|RS4X_HUMAN	1	R.IGVLDEGKMK.L - R.LAAKQSSG.-	BS3	91	259	8	4	4	3.43789	2	1
ec08942_240426_RpL40_BS3	sp|P46781|RS9_HUMAN - sp|P62701|RS4X_HUMAN	1	R.IGVLDEGK#MKLDYILGLK.I - R.LAAKQSSG.-	BS3	93	259	10	4	4	3.08311	2	2
ec08942_240426_RpL40_BS3	sp|P46781|RS9_HUMAN - sp|P62701|RS4X_HUMAN	1	R.KQVVNIPSFIVR.L - R.LAAKQSSG.-	BS3	139	259	1	4	4	4.21377	2	1
ec08942_240426_RpL40_BS3	sp|P46781|RS9_HUMAN - sp|P62847|RS24_HUMAN	1	R.KQVVNIPSFIVR.L - +.MNDTVTIR.T	BS3	139	1	1	1	6	3.54963	13	2
ec08942_240426_RpL40_BS3	sp|P46781|RS9_HUMAN - sp|P62847|RS24_HUMAN	1	R.KQVVNIPSFIVR.L - +.NDTVTIR.T	BS3	139	2	1	1	4	3.84827	1	1
ec08942_240426_RpL40_BS3	sp|P46781|RS9_HUMAN - sp|P62847|RS24_HUMAN	1	R.KQVVNIPSFIVR.L - R.THFGGGKTTGFGMIYDSLDYAK#K.N	BS3	139	68	1	7	17	5.41336	6	3
ec08942_240426_RpL40_BS3	sp|P46781|RS9_HUMAN - sp|Q9NR30|DDX21_HUMAN	1	R.KQVVNIPSFIVR.L - R.SFSKAFGQ.-	BS3	139	779	1	4	3	3.31261	1	1
ec08942_240426_RpL40_BS3	sp|P46783|RS10_HUMAN - sp|P46783|RS10_HUMAN	1	K.AMQSLKSR.G - R.GYVKEQFAWR.H	BS3	53	59	6	4	8	3.85427	3	1
ec08942_240426_RpL40_BS3	sp|P46783|RS10_HUMAN - sp|P46783|RS10_HUMAN	1	R.PKGLEGER.P - R.SAVPPGADK#KAEAGAGSATEFQFR.G	BS3	107	139	2	10	4	2.81718	2	1
ec08942_240426_RpL40_BS3	sp|P46783|RS10_HUMAN - sp|Q8NC51|PAIRB_HUMAN	1	K.EGVMVAKK.D - R.KPANDITSQLEINFGDLGR.P	BS3	24	346	7	1	7	4.47238	1	1
ec08942_240426_RpL40_BS3	sp|P46783|RS10_HUMAN - sp|Q8NC51|PAIRB_HUMAN	1	R.PKGLEGER.P - K.EEGPKEMTLDEWK.A	BS3	107	286	2	5	8	4.13076	1	1
ec08942_240426_RpL40_BS3	sp|P46783|RS10_HUMAN - sp|Q8NC51|PAIRB_HUMAN	1	R.PKGLEGER.P - K.AIQNKDR.A	BS3	107	299	2	5	7	4.58043	2	2
ec08942_240426_RpL40_BS3	sp|P46783|RS10_HUMAN - sp|Q8NC51|PAIRB_HUMAN	1	R.PKGLEGER.P - R.AKVEFNIR.K	BS3	107	303	2	2	6	2.89312	1	1
ec08942_240426_RpL40_BS3	sp|P46783|RS10_HUMAN - sp|Q8NC51|PAIRB_HUMAN	1	R.PKGLEGER.P - R.KPANDITSQLEINFGDLGR.P	BS3	107	346	2	1	5	4.03421	4	2
ec08942_240426_RpL40_BS3	sp|P46783|RS10_HUMAN - sp|Q9P2J5|SYLC_HUMAN	1	R.PKGLEGER.P - R.LM*KMNR.G	BS3	107	1102	2	3	3	2.96276	1	1
ec08942_240426_RpL40_BS3	sp|P48643|TCPE_HUMAN - sp|P48643|TCPE_HUMAN	1	K.VEGKVGGR.L - R.LEDTKLIK.G	BS3	214	223	4	5	6	3.57644	1	1
ec08942_240426_RpL40_BS3	sp|P48643|TCPE_HUMAN - sp|P48643|TCPE_HUMAN	1	K.VEGKVGGR.L - K.MIIEEAKR.S	BS3	214	399	4	7	5	3.54507	1	1
ec08942_240426_RpL40_BS3	sp|P48643|TCPE_HUMAN - sp|P48643|TCPE_HUMAN	1	R.LEDTKLIK.G - K.KVEDAK.I	BS3	223	242	5	1	5	3.73247	1	1
ec08942_240426_RpL40_BS3	sp|P48643|TCPE_HUMAN - sp|P48643|TCPE_HUMAN	1	K.LGFAGLVQEISFGTTKDK.M - R.GGNKMIIEEAK.R	BS3	368	392	16	4	7	3.58746	1	1
ec08942_240426_RpL40_BS3	sp|P49368|TCPG_HUMAN - sp|P49368|TCPG_HUMAN	1	K.ALDDMISTLKK.I - K.LQTYKTAVETAVLLLR.I	BS3	138	507	10	5	9	4.2191	2	1
ec08942_240426_RpL40_BS3	sp|P49368|TCPG_HUMAN - sp|P49368|TCPG_HUMAN	1	R.VEKIPGGIIEDSCVLR.G - R.GASKEILSEVER.N	BS3	203	381	3	4	8	4.71173	3	1
ec08942_240426_RpL40_BS3	sp|P49368|TCPG_HUMAN - sp|P49368|TCPG_HUMAN	1	R.GVMINKDVTHPR.M - R.GASKEILSEVER.N	BS3	222	381	6	4	8	3.51542	1	1
ec08942_240426_RpL40_BS3	sp|P49368|TCPG_HUMAN - sp|P50991|TCPD_HUMAN	1	R.KVQSGNINAAK.T - +.PENVAPR.S	BS3	21	2	1	1	5	3.89776	2	1
ec08942_240426_RpL40_BS3	sp|P50914|RL14_HUMAN - sp|P50914|RL14_HUMAN	1	R.IIKNEVK.K - K.LQKAALLK.A	BS3	124	132	3	3	6	3.9386	2	1
ec08942_240426_RpL40_BS3	sp|P50914|RL14_HUMAN - sp|P50914|RL14_HUMAN	1	R.IIK#NEVKK.L - K.LQKAALLK.A	BS3	128	132	7	3	8	4.40006	1	1
ec08942_240426_RpL40_BS3	sp|P50914|RL14_HUMAN - sp|Q02878|RL6_HUMAN	1	K.VMKAK.K - K.IKAIPQLQGYLR.S	BS3	114	262	3	2	2	3.03909	1	1
ec08942_240426_RpL40_BS3	sp|P50990|TCPQ_HUMAN - sp|P50990|TCPQ_HUMAN	1	R.LNSKWDLR.R - R.LCKTVGATALPR.L	BS3	318	326	4	3	4	3.71084	2	1
ec08942_240426_RpL40_BS3	sp|P50991|TCPD_HUMAN - sp|P50991|TCPD_HUMAN	1	+.PENVAPR.S - R.FSNISAAKAVADAIR.T	BS3	2	42	1	8	5	4.08004	2	1
ec08942_240426_RpL40_BS3	sp|P50991|TCPD_HUMAN - sp|P50991|TCPD_HUMAN	1	R.GKGAYQDR.D - R.FSNISAAKAVADAIR.T	BS3	21	42	2	8	5	2.92611	1	1
ec08942_240426_RpL40_BS3	sp|P50991|TCPD_HUMAN - sp|P50991|TCPD_HUMAN	1	K.KLGGTIDDCELVEGLVLTQK.V - R.GSNKLVIEEAER.S	BS3	213	395	1	4	9	4.00796	1	1
ec08942_240426_RpL40_BS3	sp|P50991|TCPD_HUMAN - sp|P68371|TBB4B_HUMAN	1	+.PENVAPR.S - R.KLAVNMVPFPR.L	BS3	2	252	1	1	4	3.67907	1	1
ec08942_240426_RpL40_BS3	sp|P50991|TCPD_HUMAN - sp|P78371|TCPB_HUMAN	1	+.PENVAPR.S - R.VDNIIKAAPR.K	BS3	2	522	1	6	4	4.00687	1	1
ec08942_240426_RpL40_BS3	sp|P50991|TCPD_HUMAN - sp|P78371|TCPB_HUMAN	1	R.GKGAYQDR.D - R.EAESLIAKK.I	BS3	21	119	2	8	4	2.86407	2	1
ec08942_240426_RpL40_BS3	sp|P50991|TCPD_HUMAN - sp|P78371|TCPB_HUMAN	1	R.GKGAYQDR.D - R.VDNIIKAAPR.K	BS3	21	522	2	6	8	4.27255	2	1
ec08942_240426_RpL40_BS3	sp|P50991|TCPD_HUMAN - sp|P78371|TCPB_HUMAN	1	R.DKPAQIR.F - +.A}SLSLAPVNIFKAGADEER.A	BS3	29	13	2	12	4	3.51056	1	1
ec08942_240426_RpL40_BS3	sp|P55072|TERA_HUMAN - sp|P55072|TERA_HUMAN	1	R.KGDIFLVR.G - R.AVEFKVVETDPSPYCIVAPDTVIHCEGEPIK.R	BS3	148	164	1	5	6	3.52642	3	1
ec08942_240426_RpL40_BS3	sp|P55072|TERA_HUMAN - sp|P55072|TERA_HUMAN	1	R.KGDIFLVR.G - R.KAFEEAEK.N	BS3	148	288	1	1	9	4.49835	2	1
ec08942_240426_RpL40_BS3	sp|P55072|TERA_HUMAN - sp|P55072|TERA_HUMAN	1	R.KGDIFLVR.G - R.IVSQLLTLMDGLKQR.A	BS3	148	336	1	13	7	3.25329	1	1
ec08942_240426_RpL40_BS3	sp|P55072|TERA_HUMAN - sp|P55072|TERA_HUMAN	1	R.KQLAQIK.E - R.EIFDKAR.Q	BS3	211	565	1	5	5	2.93731	1	1
ec08942_240426_RpL40_BS3	sp|P55072|TERA_HUMAN - sp|P55072|TERA_HUMAN	1	R.ETVVEVPQVTWEDIGGLEDVKR.E - R.LDQLIYIPLPDEKSR.V	BS3	486	651	21	13	7	2.80981	1	1
ec08942_240426_RpL40_BS3	sp|P55072|TERA_HUMAN - sp|P55072|TERA_HUMAN	1	R.ETVVEVPQVTWEDIGGLEDVKR.E - R.VAILKANLR.K	BS3	486	658	21	5	3	3.00668	2	1
ec08942_240426_RpL40_BS3	sp|P55072|TERA_HUMAN - sp|P55072|TERA_HUMAN	1	R.QAAPCVLFFDELDSIAKAR.G - R.KYEMFAQTLQQSR.G	BS3	584	754	17	1	12	4.32391	1	1
ec08942_240426_RpL40_BS3	sp|P55072|TERA_HUMAN - sp|P55072|TERA_HUMAN	1	R.VINQILTEMDGMSTKK.N - R.KSPVAK.D	BS3	614	663	15	1	4	3.05067	1	1
ec08942_240426_RpL40_BS3	sp|P55072|TERA_HUMAN - sp|P55072|TERA_HUMAN	1	R.VAILKANLR.K - K.SPVAKDVDLEFLAK.M	BS3	658	668	5	5	7	3.57479	3	2
ec08942_240426_RpL40_BS3	sp|P56192|SYMC_HUMAN - sp|P56192|SYMC_HUMAN	1	R.AGMFVSKFFGGYVPEMVLTPDDQR.L - R.IKGSEADR.Q	BS3	663	729	7	2	5	3.53085	3	3
ec08942_240426_RpL40_BS3	sp|P61247|RS3A_HUMAN - sp|P61247|RS3A_HUMAN	1	+.AVGK#NK.R - K.KVVDPFSK.K	BS3	2	20	1	1	7	4.54003	1	1
ec08942_240426_RpL40_BS3	sp|P61247|RS3A_HUMAN - sp|P61247|RS3A_HUMAN	1	+.AVGK#NK.R - R.TQGTKIASDGLK.G	BS3	2	56	1	5	5	3.87696	1	1
ec08942_240426_RpL40_BS3	sp|P61247|RS3A_HUMAN - sp|P61247|RS3A_HUMAN	1	R.LTKGGK.K - K.KVVDPFSK.K	BS3	11	20	3	1	5	3.65029	1	1
ec08942_240426_RpL40_BS3	sp|P61247|RS3A_HUMAN - sp|P61247|RS3A_HUMAN	1	K.KVVDPFSK.K - R.TQGTKIASDGLK.G	BS3	20	56	1	5	8	4.23124	1	1
ec08942_240426_RpL40_BS3	sp|P61247|RS3A_HUMAN - sp|P61247|RS3A_HUMAN	1	K.VVDPFSKK.D - R.TQGTKIASDGLK.G	BS3	27	56	7	5	7	3.57356	1	1
ec08942_240426_RpL40_BS3	sp|P61247|RS3A_HUMAN - sp|P61247|RS3A_HUMAN	1	K.DWYDVKAPAMFNIR.N - K.LMELHGEGSSSGKATGDETGAK.V	BS3	34	240	6	13	13	4.70798	3	1
ec08942_240426_RpL40_BS3	sp|P61247|RS3A_HUMAN - sp|P61247|RS3A_HUMAN	1	K.DWYDVKAPAMFNIR.N - K.ATGDETGAKVER.A	BS3	34	249	6	9	8	4.53063	3	1
ec08942_240426_RpL40_BS3	sp|P61247|RS3A_HUMAN - sp|P61247|RS3A_HUMAN	1	R.NIGKTLVTR.T - K.LITEDVQGKNCLTNFHGMDLTR.D	BS3	46	94	4	9	7	3.77332	5	2
ec08942_240426_RpL40_BS3	sp|P61247|RS3A_HUMAN - sp|P61247|RS3A_HUMAN	1	R.NIGKTLVTR.T - R.EVQTNDLKEVVNK.L	BS3	46	182	4	8	8	3.23354	1	1
ec08942_240426_RpL40_BS3	sp|P61247|RS3A_HUMAN - sp|P61247|RS3A_HUMAN	1	R.TQGTKIASDGLK.G - K.LITEDVQGKNCLTNFHGMDLTR.D	BS3	56	94	5	9	9	4.48016	2	1
ec08942_240426_RpL40_BS3	sp|P61247|RS3A_HUMAN - sp|P61247|RS3A_HUMAN	1	K.IASDGLKGR.V - K.PKFELGK.L	BS3	63	222	7	2	8	4.63455	4	2
ec08942_240426_RpL40_BS3	sp|P61247|RS3A_HUMAN - sp|P61247|RS3A_HUMAN	1	K.LITEDVQGKNCLTNFHGMDLTR.D - K.ATGDETGAKVER.A	BS3	94	249	9	9	6	3.38723	1	1
ec08942_240426_RpL40_BS3	sp|P61247|RS3A_HUMAN - sp|P61247|RS3A_HUMAN	1	K.MCSM*VKK.W - R.LFCVGFTKK.R	BS3	115	144	6	8	3	2.89297	1	1
ec08942_240426_RpL40_BS3	sp|P61247|RS3A_HUMAN - sp|P61247|RS3A_HUMAN	1	R.LFCVGFTKK.R - K.LIPDSIGKDIEK.A	BS3	144	195	8	8	7	3.71047	2	1
ec08942_240426_RpL40_BS3	sp|P61247|RS3A_HUMAN - sp|P61247|RS3A_HUMAN	1	R.LFCVGFTKK.R - K.DIEKACQSIYPLHDVFVR.K	BS3	144	199	8	4	9	3.9304	1	1
ec08942_240426_RpL40_BS3	sp|P61247|RS3A_HUMAN - sp|P61247|RS3A_HUMAN	1	K.KMMEIMTR.E - K.DIEKACQSIYPLHDVFVR.K	BS3	167	199	1	4	6	4.81453	6	3
ec08942_240426_RpL40_BS3	sp|P61247|RS3A_HUMAN - sp|P61247|RS3A_HUMAN	1	R.EVQTNDLKEVVNK.L - K.LMELHGEGSSSGKATGDETGAK.V	BS3	182	240	8	13	16	4.66978	7	2
ec08942_240426_RpL40_BS3	sp|P61247|RS3A_HUMAN - sp|P61247|RS3A_HUMAN	1	R.EVQTNDLKEVVNK.L - K.ATGDETGAKVER.A	BS3	182	249	8	9	14	5.73412	3	1
ec08942_240426_RpL40_BS3	sp|P61247|RS3A_HUMAN - sp|P62263|RS14_HUMAN	1	R.LTKGGK.K - R.VTGGMKVK.A	BS3	11	61	3	6	5	3.98987	2	1
ec08942_240426_RpL40_BS3	sp|P61247|RS3A_HUMAN - sp|P62263|RS14_HUMAN	1	K.MCSMVKK.W - R.TKTPGPGAQSALR.A	BS3	115	106	6	2	9	5.52964	1	1
ec08942_240426_RpL40_BS3	sp|P61247|RS3A_HUMAN - sp|P62424|RL7A_HUMAN	1	K.DWYDVKAPAM*FNIR.N - K.ELATKLG.-	BS3	34	264	6	5	4	2.87606	1	1
ec08942_240426_RpL40_BS3	sp|P61247|RS3A_HUMAN - sp|P62424|RL7A_HUMAN	1	R.NIGKTLVTR.T - K.ELATKLG.-	BS3	46	264	4	5	6	3.15711	1	1
ec08942_240426_RpL40_BS3	sp|P61247|RS3A_HUMAN - sp|P62424|RL7A_HUMAN	1	R.TQGTKIASDGLK.G - K.AKELATK.L	BS3	56	259	5	2	5	3.65299	1	1
ec08942_240426_RpL40_BS3	sp|P61247|RS3A_HUMAN - sp|P62424|RL7A_HUMAN	1	R.TQGTKIASDGLK.G - K.AK#ELATKLG.-	BS3	56	264	5	7	8	3.69513	3	2
ec08942_240426_RpL40_BS3	sp|P61247|RS3A_HUMAN - sp|P62424|RL7A_HUMAN	1	K.IASDGLKGR.V - K.AKELATK.L	BS3	63	259	7	2	6	4.16793	2	1
ec08942_240426_RpL40_BS3	sp|P61247|RS3A_HUMAN - sp|P62424|RL7A_HUMAN	1	K.LITEDVQGKNCLTNFHGMDLTR.D - K.AK#ELATKLG.-	BS3	94	264	9	7	6	3.20941	1	1
ec08942_240426_RpL40_BS3	sp|P61247|RS3A_HUMAN - sp|P62424|RL7A_HUMAN	1	K.KPKFELGK.L - R.IAKLEK.A	BS3	222	252	3	3	7	4.94954	3	2
ec08942_240426_RpL40_BS3	sp|P61247|RS3A_HUMAN - sp|P62424|RL7A_HUMAN	1	K.PKFELGK.L - K.LEKAK#AK.E	BS3	222	255	2	3	6	4.20695	1	1
ec08942_240426_RpL40_BS3	sp|P61247|RS3A_HUMAN - sp|P62424|RL7A_HUMAN	1	K.PKFELGK.L - K.AKELATK.L	BS3	222	259	2	2	10	5.66405	3	3
ec08942_240426_RpL40_BS3	sp|P61247|RS3A_HUMAN - sp|P62424|RL7A_HUMAN	1	K.LMELHGEGSSSGKATGDETGAK.V - K.ELATKLG.-	BS3	240	264	13	5	6	3.83317	4	3
ec08942_240426_RpL40_BS3	sp|P61247|RS3A_HUMAN - sp|P62424|RL7A_HUMAN	1	K.ATGDETGAKVER.A - K.AKELATK.L	BS3	249	259	9	2	4	3.15791	2	1
ec08942_240426_RpL40_BS3	sp|P61247|RS3A_HUMAN - sp|P62424|RL7A_HUMAN	1	K.ATGDETGAKVER.A - K.AK#ELATKLG.-	BS3	249	264	9	7	6	3.31015	1	1
ec08942_240426_RpL40_BS3	sp|P61247|RS3A_HUMAN - sp|P62906|RL10A_HUMAN	1	+.AVGK#NK.R - R.ILGPGLNKAGK.F	BS3	2	130	1	8	4	3.85165	1	1
ec08942_240426_RpL40_BS3	sp|P61247|RS3A_HUMAN - sp|P62917|RL8_HUMAN	1	K.PKFELGK.L - R.ASGNYATVISHNPETKK.T	BS3	222	144	2	16	5	3.70408	4	1
ec08942_240426_RpL40_BS3	sp|P61247|RS3A_HUMAN - sp|Q15029|U5S1_HUMAN	1	K.KVVDPFSK.K - R.KFTKK.A	BS3	20	355	1	1	2	2.86514	1	1
ec08942_240426_RpL40_BS3	sp|P61247|RS3A_HUMAN - sp|Q8NC51|PAIRB_HUMAN	1	R.LFCVGFTKK.R - R.RPDQQLQGEGKIIDR.R	BS3	144	122	8	11	9	3.14374	1	1
ec08942_240426_RpL40_BS3	sp|P61247|RS3A_HUMAN - sp|Q8NC51|PAIRB_HUMAN	1	K.ATGDETGAKVER.A - R.RPDQQLQGEGKIIDR.R	BS3	249	122	9	11	10	3.42438	1	1
ec08942_240426_RpL40_BS3	sp|P61513|RL37A_HUMAN - sp|P62917|RL8_HUMAN	1	R.LKELK.D - K.KAQLNIGNVLPVGTMPEGTIVCCLEEK.P	BS3	87	93	2	1	2	2.74223	1	1
ec08942_240426_RpL40_BS3	sp|P61513|RL37A_HUMAN - sp|P62917|RL8_HUMAN	1	K.ELKDQ.- - K.KAQLNIGNVLPVGTMPEGTIVCCLEEK.P	BS3	90	93	3	1	4	3.51351	3	1
ec08942_240426_RpL40_BS3	sp|P61513|RL37A_HUMAN - sp|P62917|RL8_HUMAN	1	K.ELKDQ.- - R.ASGNYATVISHNPETKK.T	BS3	90	144	3	16	7	4.27818	2	1
ec08942_240426_RpL40_BS3	sp|P61513|RL37A_HUMAN - sp|P62917|RL8_HUMAN	1	R.LK#ELKDQ.- - R.VKLPSGSK#K.V	BS3	90	149	5	2	8	4.67821	1	1
ec08942_240426_RpL40_BS3	sp|P61513|RL37A_HUMAN - sp|P62917|RL8_HUMAN	1	R.LK#ELKDQ.- - R.IDKPILK#AGR.A	BS3	90	177	5	3	3	2.9809	1	1
ec08942_240426_RpL40_BS3	sp|P61513|RL37A_HUMAN - sp|P62917|RL8_HUMAN	1	R.LK#ELKDQ.- - R.KVGLIAAR.R	BS3	90	234	5	1	6	3.24325	1	1
ec08942_240426_RpL40_BS3	sp|P62081|RS7_HUMAN - sp|P62081|RS7_HUMAN	1	+.MFSSSAK.I - K.PNGEKPDEFESGISQALLELEMNSDLK.A	BS3	1	15	1	5	5	4.47966	5	4
ec08942_240426_RpL40_BS3	sp|P62081|RS7_HUMAN - sp|P62081|RS7_HUMAN	1	+.MFSSSAK.I - K.PNGEKPDEFESGISQALLELEMNSDLKAQLR.E	BS3	1	37	1	27	5	4.5349	2	1
ec08942_240426_RpL40_BS3	sp|P62081|RS7_HUMAN - sp|P62081|RS7_HUMAN	1	+.MFSSSAK.I - R.ELEK#KFSGK.H	BS3	1	86	1	5	6	3.91576	2	2
ec08942_240426_RpL40_BS3	sp|P62081|RS7_HUMAN - sp|P62081|RS7_HUMAN	1	+.M}FSSSAKIVK.P - K.KLTGK.D	BS3	7	179	7	1	3	3.58139	1	1
ec08942_240426_RpL40_BS3	sp|P62081|RS7_HUMAN - sp|P62081|RS7_HUMAN	1	R.ELNITAAKEIEVGGGR.K - R.ILPKPTR.K	BS3	49	103	8	4	3	3.52869	2	1
ec08942_240426_RpL40_BS3	sp|P62081|RS7_HUMAN - sp|P62081|RS7_HUMAN	1	R.ELNITAAKEIEVGGGR.K - K.KLTGK.D	BS3	49	179	8	1	3	3.9552	4	1
ec08942_240426_RpL40_BS3	sp|P62081|RS7_HUMAN - sp|P62081|RS7_HUMAN	1	R.KAIIIFVPVPQLK.S - K.KLTGK.D	BS3	58	179	1	1	2	3.73207	4	1
ec08942_240426_RpL40_BS3	sp|P62081|RS7_HUMAN - sp|P62081|RS7_HUMAN	2	R.ELEKK.F - K.AQQNNVEHKVETFSGVYK.K	BS3	85	169	4	9	3	3.26055	1	1
ec08942_240426_RpL40_BS3	sp|P62081|RS7_HUMAN - sp|P62081|RS7_HUMAN	1	R.VKLDGSR.L - R.LIKVHLDK.A	BS3	147	155	2	3	8	4.53859	4	2
ec08942_240426_RpL40_BS3	sp|P62081|RS7_HUMAN - sp|P62081|RS7_HUMAN	1	R.VKLDGSR.L - K.VETFSGVYKK.L	BS3	147	178	2	9	5	3.24296	2	1
ec08942_240426_RpL40_BS3	sp|P62081|RS7_HUMAN - sp|P62280|RS11_HUMAN	1	R.TKNK#QK.R - R.FNVLKVTK.A	BS3	111	144	2	5	4	3.06378	1	1
ec08942_240426_RpL40_BS3	sp|P62081|RS7_HUMAN - sp|P62753|RS6_HUMAN	1	K.PNGEKPDEFESGISQALLELEMNSDLK.A - R.ASTSKSESSQK.-	BS3	15	243	5	5	6	3.97627	1	1
ec08942_240426_RpL40_BS3	sp|P62081|RS7_HUMAN - sp|P62753|RS6_HUMAN	1	R.ELNITAAKEIEVGGGR.K - K.SESSQK.-	BS3	49	249	8	6	3	3.41238	2	1
ec08942_240426_RpL40_BS3	sp|P62244|RS15A_HUMAN - sp|P62244|RS15A_HUMAN	1	R.MNVLADALK#SINNAEKR.G - R.LNKCGVISPR.F	BS3	19	71	16	3	8	3.6438	1	1
ec08942_240426_RpL40_BS3	sp|P62280|RS11_HUMAN - sp|P62280|RS11_HUMAN	1	K.EKLPR.Y - K.NIGLGFKTPK.E	BS3	32	45	2	7	3	3.14617	1	1
ec08942_240426_RpL40_BS3	sp|P62280|RS11_HUMAN - sp|P62280|RS11_HUMAN	1	K.EKLPR.Y - K.TPKEAIEGTYIDK.K	BS3	32	48	2	3	4	3.49015	1	1
ec08942_240426_RpL40_BS3	sp|P62280|RS11_HUMAN - sp|P62280|RS11_HUMAN	1	K.NIGLGFKTPK.E - R.FNVLKVTK.A	BS3	45	144	7	5	9	4.79747	6	2
ec08942_240426_RpL40_BS3	sp|P62280|RS11_HUMAN - sp|P62280|RS11_HUMAN	1	K.NIGLGFKTPK.E - K.VTKAAGTK.K	BS3	45	147	7	3	6	3.62424	3	1
ec08942_240426_RpL40_BS3	sp|P62280|RS11_HUMAN - sp|P62280|RS11_HUMAN	1	K.TPKEAIEGTYIDK.K - R.FNVLKVTK.A	BS3	48	144	3	5	8	3.623	1	1
ec08942_240426_RpL40_BS3	sp|P62280|RS11_HUMAN - sp|P62280|RS11_HUMAN	1	R.FNVLKVTK.A - K.AAGTKK#QFQK.F	BS3	144	152	5	5	8	4.73932	1	1
ec08942_240426_RpL40_BS3	sp|P62280|RS11_HUMAN - sp|P62280|RS11_HUMAN	1	R.FNVLKVTK.A - K.KQFQK.F	BS3	144	153	5	1	5	3.68527	1	1
ec08942_240426_RpL40_BS3	sp|P62280|RS11_HUMAN - sp|P62280|RS11_HUMAN	1	R.FNVLKVTK.A - K.K#QFQKF.-	BS3	144	157	5	5	5	3.15493	3	3
ec08942_240426_RpL40_BS3	sp|P62280|RS11_HUMAN - sp|P62280|RS11_HUMAN	1	K.VTKAAGTK.K - K.KQFQK.F	BS3	147	153	3	1	6	3.54953	3	3
ec08942_240426_RpL40_BS3	sp|P62280|RS11_HUMAN - sp|P62753|RS6_HUMAN	1	K.NIGLGFKTPK.E - K.SESSQK.-	BS3	45	249	7	6	7	4.10254	1	1
ec08942_240426_RpL40_BS3	sp|P62280|RS11_HUMAN - sp|P62753|RS6_HUMAN	1	R.FNVLKVTK.A - K.SESSQK.-	BS3	144	249	5	6	5	3.31014	1	1
ec08942_240426_RpL40_BS3	sp|P62280|RS11_HUMAN - sp|Q6P2E9|EDC4_HUMAN	1	K.KQFQK#F.- - K.LLKSK.N	BS3	153	1090	1	3	3	3.18589	1	1
ec08942_240426_RpL40_BS3	sp|P62424|RL7A_HUMAN - sp|P62424|RL7A_HUMAN	1	K.KQEAK.K - K.VVNPLFEKR.P	BS3	21	34	1	8	3	2.7723	1	1
ec08942_240426_RpL40_BS3	sp|P62424|RL7A_HUMAN - sp|P62424|RL7A_HUMAN	1	K.QEAKK.V - K.VVNPLFEKRPK.N	BS3	25	34	4	8	3	3.14283	2	2
ec08942_240426_RpL40_BS3	sp|P62424|RL7A_HUMAN - sp|P62424|RL7A_HUMAN	1	R.PK#NFGIGQDIQPKR.D - R.FVKWPR.Y	BS3	48	56	13	3	4	3.24655	1	1
ec08942_240426_RpL40_BS3	sp|P62424|RL7A_HUMAN - sp|P62424|RL7A_HUMAN	1	R.FVKWPR.Y - R.LKVPPAINQFTQALDR.Q	BS3	56	75	3	2	3	3.05747	1	1
ec08942_240426_RpL40_BS3	sp|P62424|RL7A_HUMAN - sp|P62424|RL7A_HUMAN	1	R.LKVPPAINQFTQALDR.Q - R.HWGGNVLGPKSVAR.I	BS3	75	245	2	10	8	3.1554	2	1
ec08942_240426_RpL40_BS3	sp|P62424|RL7A_HUMAN - sp|P62424|RL7A_HUMAN	1	R.LKVPPAINQFTQALDR.Q - K.ELATKLG.-	BS3	75	264	2	5	3	3.03758	1	1
ec08942_240426_RpL40_BS3	sp|P62424|RL7A_HUMAN - sp|P62424|RL7A_HUMAN	1	R.AGVNTVTTLVENKK.A - R.KMGVPYCIIK.G	BS3	150	176	13	1	11	4.62397	3	1
ec08942_240426_RpL40_BS3	sp|P62424|RL7A_HUMAN - sp|P62424|RL7A_HUMAN	1	R.IAKLEK.A - K.AKAK#ELATK.L	BS3	252	257	3	2	5	3.74488	1	1
ec08942_240426_RpL40_BS3	sp|P62424|RL7A_HUMAN - sp|P62424|RL7A_HUMAN	1	K.LEKAK.A - K.AKELATK.L	BS3	255	259	3	2	5	4.07808	2	2
ec08942_240426_RpL40_BS3	sp|P62424|RL7A_HUMAN - sp|P62424|RL7A_HUMAN	1	K.LEK#AKAK.E - K.ELATKLG.-	BS3	257	264	5	5	5	3.08247	1	1
ec08942_240426_RpL40_BS3	sp|P62424|RL7A_HUMAN - sp|P62906|RL10A_HUMAN	1	R.FVKWPR.Y - +.S}SKVSR.D	BS3	56	4	3	3	4	2.74395	1	1
ec08942_240426_RpL40_BS3	sp|P62424|RL7A_HUMAN - sp|P62917|RL8_HUMAN	1	R.IAKLEK.A - R.ASGNYATVISHNPETKK.T	BS3	252	144	3	16	2	3.04054	1	1
ec08942_240426_RpL40_BS3	sp|P62424|RL7A_HUMAN - sp|Q8NC51|PAIRB_HUMAN	1	K.KVVNPLFEK.R - R.FDQLFDDESDPFEVLKAAENK.K	BS3	26	32	1	16	6	3.05132	1	1
ec08942_240426_RpL40_BS3	sp|P62424|RL7A_HUMAN - sp|Q8NC51|PAIRB_HUMAN	1	K.VVNPLFEKR.P - K.KEAGGGGVGGPGAK.S	BS3	34	39	8	1	6	3.102	1	1
ec08942_240426_RpL40_BS3	sp|P62701|RS4X_HUMAN - sp|P62701|RS4X_HUMAN	1	R.FIKIDGK.V - R.TDITYPAGFMDVISIDKTGENFR.L	BS3	71	94	3	17	4	3.04202	1	1
ec08942_240426_RpL40_BS3	sp|P62701|RS4X_HUMAN - sp|P62701|RS4X_HUMAN	1	R.FIKIDGK.V - R.ITPEEAKYK.L	BS3	71	120	3	7	4	3.09776	1	1
ec08942_240426_RpL40_BS3	sp|P62701|RS4X_HUMAN - sp|P62701|RS4X_HUMAN	1	R.ITPEEAKYK.L - K.GNKPWISLPR.G	BS3	120	233	7	3	6	3.93858	2	1
ec08942_240426_RpL40_BS3	sp|P62701|RS4X_HUMAN - sp|P62701|RS4X_HUMAN	1	R.ITPEEAKYK.L - R.LAAKQSSG.-	BS3	120	259	7	4	4	3.29811	1	1
ec08942_240426_RpL40_BS3	sp|P62701|RS4X_HUMAN - sp|P62701|RS4X_HUMAN	1	R.HPGSFDVVHVKDANGNSFATR.L - K.GNKPWISLPR.G	BS3	211	233	11	3	10	4.37466	1	1
ec08942_240426_RpL40_BS3	sp|P62701|RS4X_HUMAN - sp|P62701|RS4X_HUMAN	1	R.HPGSFDVVHVKDANGNSFATR.L - R.LAAKQSSG.-	BS3	211	259	11	4	5	3.62524	1	1
ec08942_240426_RpL40_BS3	sp|P62701|RS4X_HUMAN - sp|P62701|RS4X_HUMAN	1	K.GNKPWISLPR.G - R.GKGIR.L	BS3	233	242	3	2	1	2.90357	1	1
ec08942_240426_RpL40_BS3	sp|P62701|RS4X_HUMAN - sp|P62701|RS4X_HUMAN	1	K.GNKPWISLPR.G - R.LAAKQSSG.-	BS3	233	259	3	4	5	3.79055	1	1
ec08942_240426_RpL40_BS3	sp|P62701|RS4X_HUMAN - sp|P62753|RS6_HUMAN	1	R.ITPEEAKYK.L - R.QEQIAKR.R	BS3	120	230	7	6	7	3.63628	1	1
ec08942_240426_RpL40_BS3	sp|P62701|RS4X_HUMAN - sp|P62753|RS6_HUMAN	1	R.ITPEEAKYK.L - R.ASTSKSESSQK#.-	BS3	120	243	7	5	6	2.97609	1	1
ec08942_240426_RpL40_BS3	sp|P62701|RS4X_HUMAN - sp|P62753|RS6_HUMAN	1	R.ITPEEAKYK.L - K.SESSQK.-	BS3	120	249	7	6	5	3.49784	1	1
ec08942_240426_RpL40_BS3	sp|P62701|RS4X_HUMAN - sp|P62753|RS6_HUMAN	1	K.VNDTIQIDLETGKITDFIK.F - K.LLAKR.M	BS3	168	215	13	4	1	2.77456	1	1
ec08942_240426_RpL40_BS3	sp|P62701|RS4X_HUMAN - sp|P62753|RS6_HUMAN	1	K.ITDFIKFDTGNLCMVTGGANLGR.I - R.QEQIAKR.R	BS3	174	230	6	6	4	2.805	2	1
ec08942_240426_RpL40_BS3	sp|P62701|RS4X_HUMAN - sp|P62753|RS6_HUMAN	1	R.HPGSFDVVHVKDANGNSFATR.L - R.ASTSKSESSQK.-	BS3	211	243	11	5	10	4.07401	1	1
ec08942_240426_RpL40_BS3	sp|P62701|RS4X_HUMAN - sp|P62753|RS6_HUMAN	1	R.HPGSFDVVHVKDANGNSFATR.L - K.SESSQK.-	BS3	211	249	11	6	6	3.84298	1	1
ec08942_240426_RpL40_BS3	sp|P62701|RS4X_HUMAN - sp|P62753|RS6_HUMAN	1	K.GNKPWISLPR.G - R.QEQIAKR.R	BS3	233	230	3	6	8	4.38632	1	1
ec08942_240426_RpL40_BS3	sp|P62701|RS4X_HUMAN - sp|P62753|RS6_HUMAN	1	K.GNKPWISLPR.G - R.ASTSKSESSQK#.-	BS3	233	243	3	5	8	3.86052	2	1
ec08942_240426_RpL40_BS3	sp|P62701|RS4X_HUMAN - sp|P62753|RS6_HUMAN	1	K.GNKPWISLPR.G - K.SESSQK.-	BS3	233	249	3	6	6	3.79723	1	1
ec08942_240426_RpL40_BS3	sp|P62701|RS4X_HUMAN - sp|P62847|RS24_HUMAN	1	R.LKYALTGDEVK.K - R.KFMTNR.L	BS3	53	11	2	1	3	3.36469	1	1
ec08942_240426_RpL40_BS3	sp|P62701|RS4X_HUMAN - sp|P62847|RS24_HUMAN	1	R.TDITYPAGFMDVISIDKTGENFR.L - K.KNEPK.H	BS3	94	84	17	1	4	3.81294	5	2
ec08942_240426_RpL40_BS3	sp|P62750|RL23A_HUMAN - sp|P62750|RL23A_HUMAN	1	R.NKLDHYAIIK.F - K.KLYDIDVAK.V	BS3	70	115	2	1	10	4.89493	2	1
ec08942_240426_RpL40_BS3	sp|P62750|RL23A_HUMAN - sp|P62750|RL23A_HUMAN	1	K.QAVK#KLYDIDVAK.V - R.LAPDYDALDVANKIGII.-	BS3	115	152	5	13	10	3.97661	3	2
ec08942_240426_RpL40_BS3	sp|P62750|RL23A_HUMAN - sp|Q9BQG0|MBB1A_HUMAN	1	R.QPKYPR.K - R.KLPAIALDLLR.L	BS3	59	263	3	1	1	2.77459	1	1
ec08942_240426_RpL40_BS3	sp|P62750|RL23A_HUMAN - sp|Q9BQG0|MBB1A_HUMAN	1	R.LAPDYDALDVANKIGII.- - R.LAATEKLLEYLR.G	BS3	152	56	13	6	8	3.40068	1	1
ec08942_240426_RpL40_BS3	sp|P62750|RL23A_HUMAN - sp|Q9BVP2|GNL3_HUMAN	1	R.NKLDHYAIIK.F - R.KEAK#K.R	BS3	70	34	2	1	4	2.86592	1	1
ec08942_240426_RpL40_BS3	sp|P62753|RS6_HUMAN - sp|P62753|RS6_HUMAN	1	K.LNISFPATGCQKLIEVDDER.K - K.GEKDIPGLTDTTVPR.R	BS3	14	119	12	3	12	4.76593	16	6
ec08942_240426_RpL40_BS3	sp|P62753|RS6_HUMAN - sp|P62753|RS6_HUMAN	1	R.MATEVAADALGEEWKGYVVR.I - K.GEKDIPGLTDTTVPR.R	BS3	46	119	15	3	13	4.86343	2	2
ec08942_240426_RpL40_BS3	sp|P62753|RS6_HUMAN - sp|P62753|RS6_HUMAN	1	K.LLAKR.M - R.MKEAK#EK#R.Q	BS3	215	218	4	2	4	4.29161	2	2
ec08942_240426_RpL40_BS3	sp|P62753|RS6_HUMAN - sp|P62753|RS6_HUMAN	1	K.LLAKR.M - R.QEQIAKR.R	BS3	215	230	4	6	3	3.35134	1	1
ec08942_240426_RpL40_BS3	sp|P62753|RS6_HUMAN - sp|P62753|RS6_HUMAN	1	K.LLAKR.M - R.ASTSKSESSQK.-	BS3	215	243	4	5	5	3.94253	1	1
ec08942_240426_RpL40_BS3	sp|P62753|RS6_HUMAN - sp|P62753|RS6_HUMAN	1	R.MKEAK#EK.R - R.QEQIAKR.R	BS3	218	230	2	6	5	3.46187	1	1
ec08942_240426_RpL40_BS3	sp|P62753|RS6_HUMAN - sp|P62753|RS6_HUMAN	1	K.EAK#EKR.Q - R.QEQIAKR.R	BS3	223	230	5	6	5	3.10655	1	1
ec08942_240426_RpL40_BS3	sp|P62753|RS6_HUMAN - sp|P62753|RS6_HUMAN	1	R.QEQIAKR.R - R.ASTSKSESSQK#.-	BS3	230	243	6	5	7	3.29108	1	1
ec08942_240426_RpL40_BS3	sp|P62753|RS6_HUMAN - sp|P62917|RL8_HUMAN	1	K.LFNLSKEDDVR.Q - R.KGAAR.L	BS3	149	24	6	1	1	2.79849	1	1
ec08942_240426_RpL40_BS3	sp|P62829|RL23_HUMAN - sp|P62829|RL23_HUMAN	1	K.GKPELR.K - K.KVHPAVVIR.Q	BS3	69	75	2	1	2	3.60412	1	1
ec08942_240426_RpL40_BS3	sp|P62829|RL23_HUMAN - sp|P62829|RL23_HUMAN	1	K.GKPELR.K - K.GEMKGSAITGPVAK.E	BS3	69	113	2	4	3	4.17137	6	2
ec08942_240426_RpL40_BS3	sp|P62829|RL23_HUMAN - sp|P62829|RL23_HUMAN	1	K.KVHPAVVIR.Q - K.GEMKGSAITGPVAK.E	BS3	75	113	1	4	11	5.07679	4	2
ec08942_240426_RpL40_BS3	sp|P62829|RL23_HUMAN - sp|Q9BZE4|GTPB4_HUMAN	1	R.LPAAGVGDMVMATVKK.G - R.QKQSLEYLEQVR.Q	BS3	66	145	15	2	5	3.10046	1	1
ec08942_240426_RpL40_BS3	sp|P62841|RS15_HUMAN - sp|P62841|RS15_HUMAN	1	+.A}EVEQKK.K - R.KFTYR.G	BS3	7	14	6	1	3	3.47802	6	2
ec08942_240426_RpL40_BS3	sp|P62841|RS15_HUMAN - sp|P62841|RS15_HUMAN	1	+.A}EVEQKK.K - K.KEAPPMEK.P	BS3	7	65	6	1	10	4.84086	1	1
ec08942_240426_RpL40_BS3	sp|P62841|RS15_HUMAN - sp|P62841|RS15_HUMAN	1	+.A}EVEQKK.K - K.EAPPMEKPEVVK.T	BS3	7	72	6	7	4	2.93767	1	1
ec08942_240426_RpL40_BS3	sp|P62841|RS15_HUMAN - sp|P62841|RS15_HUMAN	1	R.KFTYR.G - K.AKK#EAPPMEK.P	BS3	14	64	1	2	3	3.20387	2	1
ec08942_240426_RpL40_BS3	sp|P62841|RS15_HUMAN - sp|P62841|RS15_HUMAN	1	R.KFTYR.G - R.FIPLK.-	BS3	14	145	1	5	4	3.54895	1	1
ec08942_240426_RpL40_BS3	sp|P62841|RS15_HUMAN - sp|P62841|RS15_HUMAN	1	K.QHSLLKR.L - K.KEAPPMEK.P	BS3	58	65	6	1	7	4.36305	1	1
ec08942_240426_RpL40_BS3	sp|P62841|RS15_HUMAN - sp|P62841|RS15_HUMAN	1	K.PVKHGR.P - R.FIPLK.-	BS3	127	145	3	5	3	3.49513	1	1
ec08942_240426_RpL40_BS3	sp|P62841|RS15_HUMAN - sp|P62913|RL11_HUMAN	1	+.A}EVEQKK.K - K.AEEILEKGLK.V	BS3	7	85	6	7	7	3.95697	1	1
ec08942_240426_RpL40_BS3	sp|P62841|RS15_HUMAN - sp|P62913|RL11_HUMAN	1	+.A}EVEQKK.K - R.KNNFSDTGNFGFGIQEHIDLGIK.Y	BS3	7	96	6	1	4	3.34304	2	1
ec08942_240426_RpL40_BS3	sp|P62841|RS15_HUMAN - sp|P62913|RL11_HUMAN	1	+.A}EVEQKK.K - R.ISKEEAMR.W	BS3	7	159	6	3	8	4.69475	1	1
ec08942_240426_RpL40_BS3	sp|P62841|RS15_HUMAN - sp|P62913|RL11_HUMAN	1	+.A}EVEQKK#K#R.T - K.YDGIILPGK.-	BS3	7	178	6	9	6	3.26781	3	3
ec08942_240426_RpL40_BS3	sp|P62841|RS15_HUMAN - sp|P62913|RL11_HUMAN	1	R.KFTYR.G - K.AEEILEK#GLKVR.E	BS3	14	88	1	10	3	2.86658	1	1
ec08942_240426_RpL40_BS3	sp|P62841|RS15_HUMAN - sp|P62913|RL11_HUMAN	1	R.KFTYR.G - K.YDGIILPGK.-	BS3	14	178	1	9	3	3.83765	4	1
ec08942_240426_RpL40_BS3	sp|P62847|RS24_HUMAN - sp|P62847|RS24_HUMAN	1	+.MNDTVTIR.T - K.QMVIDVLHPGKATVPK.T	BS3	1	32	1	11	6	3.82509	1	1
ec08942_240426_RpL40_BS3	sp|P62847|RS24_HUMAN - sp|P62847|RS24_HUMAN	1	+.MNDTVTIR.T - R.THFGGGKTTGFGMIYDSLDYAK.K	BS3	1	68	1	7	5	3.80193	1	1
ec08942_240426_RpL40_BS3	sp|P62847|RS24_HUMAN - sp|P62847|RS24_HUMAN	1	K.K#KTSR.K - K.ANVGAGKK.P	BS3	101	129	2	7	3	2.90849	1	1
ec08942_240426_RpL40_BS3	sp|P62906|RL10A_HUMAN - sp|P62906|RL10A_HUMAN	1	+.S}SKVSR.D - K.FLETVELQISLKNYDPQK.D	BS3	4	39	3	12	2	2.76492	1	1
ec08942_240426_RpL40_BS3	sp|P62906|RL10A_HUMAN - sp|P62906|RL10A_HUMAN	1	+.S}SKVSR.D - R.LKSTPR.P	BS3	4	56	3	2	7	4.15332	1	1
ec08942_240426_RpL40_BS3	sp|P62906|RL10A_HUMAN - sp|P62906|RL10A_HUMAN	1	+.S}SKVSR.D - R.ILGPGLNKAGK.F	BS3	4	130	3	8	2	3.06744	1	1
ec08942_240426_RpL40_BS3	sp|P62906|RL10A_HUMAN - sp|P62906|RL10A_HUMAN	1	+.S}SKVSR.D - K.KNWQNVR.A	BS3	4	196	3	1	5	4.62604	1	1
ec08942_240426_RpL40_BS3	sp|P62906|RL10A_HUMAN - sp|P62906|RL10A_HUMAN	1	R.LKSTPR.P - K.VDEVKSTIK.F	BS3	56	152	2	5	5	3.66095	1	1
ec08942_240426_RpL40_BS3	sp|P62906|RL10A_HUMAN - sp|P62906|RL10A_HUMAN	1	R.PKFSVCVLGDQQHCDEAK.A - K.VDEVKSTIK.F	BS3	62	152	2	5	6	2.94464	1	1
ec08942_240426_RpL40_BS3	sp|P62906|RL10A_HUMAN - sp|P62906|RL10A_HUMAN	1	K.AVDIPHMDIEALKK.L - K.LNKNK#K.L	BS3	91	95	13	3	5	2.85437	1	1
ec08942_240426_RpL40_BS3	sp|P62906|RL10A_HUMAN - sp|P62906|RL10A_HUMAN	1	K.LNKNK.K - R.ILGPGLNKAGK.F	BS3	95	130	3	8	2	2.74565	1	1
ec08942_240426_RpL40_BS3	sp|P62906|RL10A_HUMAN - sp|P62906|RL10A_HUMAN	1	R.ILGPGLNKAGK.F - K.STIKFQMK.K	BS3	130	156	8	4	5	3.38289	1	1
ec08942_240426_RpL40_BS3	sp|P62906|RL10A_HUMAN - sp|P62906|RL10A_HUMAN	1	R.ILGPGLNKAGK.F - K.FQMKK.V	BS3	130	160	8	4	3	3.10176	1	1
ec08942_240426_RpL40_BS3	sp|P62906|RL10A_HUMAN - sp|P62906|RL10A_HUMAN	1	K.FPSLLTHNENMVAKVDEVK.S - K.STIKFQMK.K	BS3	147	156	14	4	4	2.94117	1	1
ec08942_240426_RpL40_BS3	sp|P62906|RL10A_HUMAN - sp|P62913|RL11_HUMAN	1	R.LKSTPR.P - K.AEEILEKGLK.V	BS3	56	85	2	7	5	3.54236	1	1
ec08942_240426_RpL40_BS3	sp|P62906|RL10A_HUMAN - sp|P62913|RL11_HUMAN	1	R.ILGPGLNKAGK.F - K.YDGIILPGK.-	BS3	130	178	8	9	5	2.78692	1	1
ec08942_240426_RpL40_BS3	sp|P62906|RL10A_HUMAN - sp|P62913|RL11_HUMAN	1	K.KNWQNVR.A - K.YDGIILPGK.-	BS3	196	178	1	9	5	3.64864	1	1
ec08942_240426_RpL40_BS3	sp|P62906|RL10A_HUMAN - sp|Q8TDN6|BRX1_HUMAN	1	+.S}SKVSR.D - K.VDLK#ARKK.R	BS3	4	333	3	7	5	2.8485	1	1
ec08942_240426_RpL40_BS3	sp|P62913|RL11_HUMAN - sp|P62913|RL11_HUMAN	1	+.A}QDQGEKENPMR.E - R.TGCIGAKHR.I	BS3	8	154	7	7	7	3.42849	1	1
ec08942_240426_RpL40_BS3	sp|P62913|RL11_HUMAN - sp|P62913|RL11_HUMAN	1	+.A}QDQGEKENPMR.E - R.WFQQKYDGIILPGK.-	BS3	8	169	7	5	9	4.83022	16	3
ec08942_240426_RpL40_BS3	sp|P62913|RL11_HUMAN - sp|P62913|RL11_HUMAN	1	R.AAKVLEQLTGQTPVFSK#AR.Y - R.NEKIAVHCTVR.G	BS3	38	67	3	3	10	4.5614	7	3
ec08942_240426_RpL40_BS3	sp|P62913|RL11_HUMAN - sp|P62913|RL11_HUMAN	1	K.VLEQLTGQTPVFSKAR.Y - R.NEKIAVHCTVR.G	BS3	52	67	14	3	10	4.52039	7	1
ec08942_240426_RpL40_BS3	sp|P62913|RL11_HUMAN - sp|P62913|RL11_HUMAN	1	R.KNNFSDTGNFGFGIQEHIDLGIK.Y - K.YDGIILPGK.-	BS3	96	178	1	9	6	3.23717	1	1
ec08942_240426_RpL40_BS3	sp|P62913|RL11_HUMAN - sp|P62913|RL11_HUMAN	1	R.ISKEEAMR.W - K.YDGIILPGK.-	BS3	159	178	3	9	4	3.90846	12	2
ec08942_240426_RpL40_BS3	sp|P62917|RL8_HUMAN - sp|P62917|RL8_HUMAN	1	R.KGAGSVFR.A - R.KGAAR.L	BS3	10	24	1	1	4	4.3393	1	1
ec08942_240426_RpL40_BS3	sp|P62917|RL8_HUMAN - sp|P62917|RL8_HUMAN	1	R.KGAGSVFR.A - R.GAPLAKVVFR.D	BS3	10	60	1	6	7	4.10977	2	1
ec08942_240426_RpL40_BS3	sp|P62917|RL8_HUMAN - sp|P62917|RL8_HUMAN	1	R.KGAGSVFR.A - R.IDKPILK#AGR.A	BS3	10	177	1	3	4	3.37014	1	1
ec08942_240426_RpL40_BS3	sp|P62917|RL8_HUMAN - sp|P62917|RL8_HUMAN	1	R.KGAAR.L - R.GAPLAKVVFR.D	BS3	24	60	1	6	5	3.87744	2	1
ec08942_240426_RpL40_BS3	sp|P62917|RL8_HUMAN - sp|P62917|RL8_HUMAN	1	R.GAPLAKVVFR.D - R.KVGLIAAR.R	BS3	60	234	6	1	7	3.42371	2	1
ec08942_240426_RpL40_BS3	sp|P62917|RL8_HUMAN - sp|P62917|RL8_HUMAN	1	R.VKLPSGSK#K.V - K.PILKAGR.A	BS3	149	181	2	4	6	4.25664	1	1
ec08942_240426_RpL40_BS3	sp|P62917|RL8_HUMAN - sp|P62917|RL8_HUMAN	1	R.VKLPSGSK#K.V - R.KVGLIAAR.R	BS3	149	234	2	1	6	3.84165	1	1
ec08942_240426_RpL40_BS3	sp|P62917|RL8_HUMAN - sp|P62917|RL8_HUMAN	1	R.VKLPSGSK#K.V - R.GTKTVQEK#EN.-	BS3	149	250	2	3	8	3.91485	4	3
ec08942_240426_RpL40_BS3	sp|P62917|RL8_HUMAN - sp|P62917|RL8_HUMAN	1	R.VKLPSGSK.K - K.TVQEKEN.-	BS3	149	255	2	5	8	4.52755	2	2
ec08942_240426_RpL40_BS3	sp|P62917|RL8_HUMAN - sp|P62917|RL8_HUMAN	1	K.LPSGSKK.V - R.GTKTVQEK.E	BS3	155	250	6	3	6	3.48545	1	1
ec08942_240426_RpL40_BS3	sp|P62917|RL8_HUMAN - sp|P62917|RL8_HUMAN	1	R.IDKPILK#AGR.A - R.KVGLIAAR.R	BS3	177	234	3	1	6	4.25739	2	1
ec08942_240426_RpL40_BS3	sp|P62917|RL8_HUMAN - sp|P62917|RL8_HUMAN	1	R.KVGLIAAR.R - R.GTKTVQEK.E	BS3	234	250	1	3	10	4.76673	1	1
ec08942_240426_RpL40_BS3	sp|P62917|RL8_HUMAN - sp|P62917|RL8_HUMAN	1	R.KVGLIAAR.R - R.GTK#TVQEKEN.-	BS3	234	255	1	8	6	3.53408	4	2
ec08942_240426_RpL40_BS3	sp|P62917|RL8_HUMAN - sp|Q9NR30|DDX21_HUMAN	1	R.KVGLIAAR.R - R.SFSKAFGQ.-	BS3	234	779	1	4	6	4.26513	1	1
ec08942_240426_RpL40_BS3	sp|P63244|RACK1_HUMAN - sp|Q8NC51|PAIRB_HUMAN	1	K.TIKLWNTLGVCK.Y - R.TDKSSASAPDVDDPEAFPALA.-	BS3	130	390	3	3	8	3.35047	1	1
ec08942_240426_RpL40_BS3	sp|P63244|RACK1_HUMAN - sp|Q8NC51|PAIRB_HUMAN	1	K.LWNTLGVCKYTVQDESHSEWVSCVR.F - R.TDKSSASAPDVDDPEAFPALA.-	BS3	139	390	9	3	6	2.84837	1	1
ec08942_240426_RpL40_BS3	sp|P63244|RACK1_HUMAN - sp|Q8NC51|PAIRB_HUMAN	1	K.VWNLANCKLK.T - R.TDKSSASAPDVDDPEAFPALA.-	BS3	183	390	8	3	6	3.4704	1	1
ec08942_240426_RpL40_BS3	sp|P67809|YBOX1_HUMAN - sp|P67809|YBOX1_HUMAN	2	+.S}SEAETQQPPAAPPAAPALSAADTKPGTTGSGAGSGGPGGLTSAAPAGGDK.K - K.KVIATK.V	BS3	26	53	25	1	4	2.93521	1	1
ec08942_240426_RpL40_BS3	sp|P67809|YBOX1_HUMAN - sp|P67809|YBOX1_HUMAN	2	K.VIATKVLGTVK.W - K.EDVFVHQTAIKK#NNPR.K	BS3	58	92	5	11	8	3.42231	1	1
ec08942_240426_RpL40_BS3	sp|P67809|YBOX1_HUMAN - sp|P67809|YBOX1_HUMAN	2	K.VIATKVLGTVK.W - K.KNNPR.K	BS3	58	93	5	1	4	3.39821	4	2
ec08942_240426_RpL40_BS3	sp|P78371|TCPB_HUMAN - sp|P78371|TCPB_HUMAN	1	K.NIGVDNPAAKVLVDMSR.V - R.VDNIIKAAPR.K	BS3	82	522	10	6	7	3.57596	1	1
ec08942_240426_RpL40_BS3	sp|P78527|PRKDC_HUMAN - sp|P78527|PRKDC_HUMAN	1	K.TSALSDETKNNWEVSALSR.A - K.MKQDAQVVLYR.S	BS3	810	2764	9	2	8	3.85708	2	1
ec08942_240426_RpL40_BS3	sp|Q02878|RL6_HUMAN - sp|Q02878|RL6_HUMAN	1	+.AGEK#VEK.P - K.PDTKEK.K	BS3	2	12	1	4	5	4.76523	1	1
ec08942_240426_RpL40_BS3	sp|Q02878|RL6_HUMAN - sp|Q02878|RL6_HUMAN	1	K.VEKPDTK.E - K.EKK#PEAK.K	BS3	8	14	3	2	4	2.90364	1	1
ec08942_240426_RpL40_BS3	sp|Q02878|RL6_HUMAN - sp|Q02878|RL6_HUMAN	1	K.VK#KGNLK.A - K.EKVLATVTK.P	BS3	29	87	3	2	5	3.2844	1	1
ec08942_240426_RpL40_BS3	sp|Q02878|RL6_HUMAN - sp|Q02878|RL6_HUMAN	1	K.GNLKAK.K - K.EKVLATVTK.P	BS3	33	87	4	2	3	2.94153	1	1
ec08942_240426_RpL40_BS3	sp|Q02878|RL6_HUMAN - sp|Q02878|RL6_HUMAN	1	K.YSAAKSK.V - K.EKVLATVTK.P	BS3	77	87	5	2	7	3.82768	1	1
ec08942_240426_RpL40_BS3	sp|Q02878|RL6_HUMAN - sp|Q02878|RL6_HUMAN	1	K.K#EKVLATVTK.P - R.VVKLR.K	BS3	87	108	3	3	3	3.85714	4	3
ec08942_240426_RpL40_BS3	sp|Q02878|RL6_HUMAN - sp|Q02878|RL6_HUMAN	1	K.IDISNVKIPK#HLTDAYFK.K - K.IDQKAVDSQILPK.I	BS3	207	251	7	4	9	4.0377	5	3
ec08942_240426_RpL40_BS3	sp|Q02878|RL6_HUMAN - sp|Q02878|RL6_HUMAN	1	K.IDISNVKIPK#HLTDAYFK.K - K.AVDSQILPKIK.A	BS3	207	260	7	9	11	4.02908	5	2
ec08942_240426_RpL40_BS3	sp|Q02878|RL6_HUMAN - sp|Q02878|RL6_HUMAN	1	R.HQEGEIFDTEKEK.Y - R.KIDQK.A	BS3	237	247	11	1	5	3.67164	2	1
ec08942_240426_RpL40_BS3	sp|Q02878|RL6_HUMAN - sp|Q02878|RL6_HUMAN	1	K.EKYEITEQR.K - R.KIDQK.A	BS3	239	247	2	1	3	2.96291	1	1
ec08942_240426_RpL40_BS3	sp|Q02878|RL6_HUMAN - sp|Q02878|RL6_HUMAN	1	K.IDQKAVDSQILPK.I - K.IKAIPQLQGYLR.S	BS3	251	262	4	2	10	4.95945	4	2
ec08942_240426_RpL40_BS3	sp|Q13310|PABP4_HUMAN - sp|Q13310|PABP4_HUMAN	1	R.YQGVNLYIKNLDDTIDDEK.L - R.IVGSKPLYVALAQR.K	BS3	299	361	9	5	12	4.59141	2	1
ec08942_240426_RpL40_BS3	sp|Q13310|PABP4_HUMAN - sp|Q13310|PABP4_HUMAN	1	K.NLDDTIDDEKLR.K - R.KEFSPFGSITSAK.V	BS3	309	312	10	1	11	4.82175	3	1
ec08942_240426_RpL40_BS3	sp|Q14204|DYHC1_HUMAN - sp|Q14204|DYHC1_HUMAN	1	R.NTKYPIQR.A - R.DIVKR.K	BS3	371	439	3	4	3	2.78751	1	1
ec08942_240426_RpL40_BS3	sp|Q14204|DYHC1_HUMAN - sp|Q14204|DYHC1_HUMAN	1	R.DIVKR.K - R.EENLKMVWR.I	BS3	439	447	4	5	4	3.66511	1	1
ec08942_240426_RpL40_BS3	sp|Q14204|DYHC1_HUMAN - sp|Q14204|DYHC1_HUMAN	1	R.SLAMTKPDR.Q - R.ALKSVLVSAGNVK.R	BS3	2043	2094	6	3	7	3.52734	1	1
ec08942_240426_RpL40_BS3	sp|Q14204|DYHC1_HUMAN - sp|Q14204|DYHC1_HUMAN	1	R.STALLKSLSAER.E - R.ILDDDTIITTLENLKR.E	BS3	3480	3774	6	15	8	3.45361	1	1
ec08942_240426_RpL40_BS3	sp|Q14974|IMB1_HUMAN - sp|Q14974|IMB1_HUMAN	1	K.DVLKLVEAR.P - K.LKNQA.-	BS3	835	873	4	2	3	3.16385	1	1
ec08942_240426_RpL40_BS3	sp|Q6P2Q9|PRP8_HUMAN - sp|Q6P2Q9|PRP8_HUMAN	1	K.ANIPWKVPGLPTPIENMILR.Y - R.YVKAK.A	BS3	727	744	6	3	2	2.84964	1	1
ec08942_240426_RpL40_BS3	sp|Q6PKG0|LARP1_HUMAN - sp|Q6PKG0|LARP1_HUMAN	1	R.AAVPKQR.K - R.FQQVPTDALANKLFGAPEPSTIAR.S	BS3	160	753	5	12	3	3.03644	1	1
ec08942_240426_RpL40_BS3	sp|Q6PKG0|LARP1_HUMAN - sp|Q6PKG0|LARP1_HUMAN	1	R.EKLASR.P - R.FQQVPTDALANKLFGAPEPSTIAR.S	BS3	267	753	2	12	3	2.76094	2	1
ec08942_240426_RpL40_BS3	sp|Q6PKG0|LARP1_HUMAN - sp|Q6PKG0|LARP1_HUMAN	1	R.KFDGVEGPR.T - R.KMDADGFLPITLIASFHR.V	BS3	367	429	1	1	7	3.41022	2	1
ec08942_240426_RpL40_BS3	sp|Q6PKG0|LARP1_HUMAN - sp|Q6PKG0|LARP1_HUMAN	1	R.FQQVPTDALANKLFGAPEPSTIAR.S - R.TPQLKDSSQTSR.F	BS3	753	792	12	5	9	3.77261	1	1
ec08942_240426_RpL40_BS3	sp|Q6PKG0|LARP1_HUMAN - sp|Q6PKG0|LARP1_HUMAN	1	R.FYPVVKEGR.T - R.TLDAKMPR.K	BS3	805	813	6	5	5	3.20294	3	1
ec08942_240426_RpL40_BS3	sp|Q7L2E3-2|DHX30-2_HUMAN - sp|Q7L2E3-2|DHX30-2_HUMAN	1	K.DSGPLSDPITGKPYVPLLEAEEVR.L - R.LESKPPSR.G	BS3	428	552	12	4	3	3.01421	1	1
ec08942_240426_RpL40_BS3	sp|Q8NC51|PAIRB_HUMAN - sp|Q8NC51|PAIRB_HUMAN	1	+.PGHLQEGFGCVVTNR.F - R.FDQLFDDESDPFEVLKAAENK.K	BS3	2	32	1	16	10	3.81099	2	1
ec08942_240426_RpL40_BS3	sp|Q8NC51|PAIRB_HUMAN - sp|Q8NC51|PAIRB_HUMAN	1	+.PGHLQEGFGCVVTNR.F - R.KNPLPPSVGVVDK.K	BS3	2	79	1	1	12	4.05916	2	1
ec08942_240426_RpL40_BS3	sp|Q8NC51|PAIRB_HUMAN - sp|Q8NC51|PAIRB_HUMAN	1	K.SAAQAAAQTNSNAAGKQLR.K - R.KESQK#DR.K	BS3	68	72	16	1	7	3.45641	1	1
ec08942_240426_RpL40_BS3	sp|Q8NC51|PAIRB_HUMAN - sp|Q8NC51|PAIRB_HUMAN	1	K.EEGPKEMTLDEWK.A - K.AIQNKDR.A	BS3	286	299	5	5	3	2.76581	1	1
ec08942_240426_RpL40_BS3	sp|Q8NC51|PAIRB_HUMAN - sp|Q8NC51|PAIRB_HUMAN	1	K.AIQNKDR.A - R.AKVEFNIR.K	BS3	299	303	5	2	5	3.96499	1	1
ec08942_240426_RpL40_BS3	sp|Q8NC51|PAIRB_HUMAN - sp|Q8NC51|PAIRB_HUMAN	1	R.AKVEFNIR.K - R.TDKSSASAPDVDDPEAFPALA.-	BS3	303	390	2	3	4	3.05128	1	1
ec08942_240426_RpL40_BS3	sp|Q8TDD1|DDX54_HUMAN - sp|Q8TDD1|DDX54_HUMAN	1	R.KTIPVILDGK.D - R.LDVDTKLNEQLK.T	BS3	125	306	1	6	9	3.16907	1	1
ec08942_240426_RpL40_BS3	sp|Q8TDD1|DDX54_HUMAN - sp|Q8TDD1|DDX54_HUMAN	1	R.PAPSPESIKR.A - R.AKEMDLVGLGLHPLFSSR.F	BS3	532	535	9	2	5	2.88458	1	1
ec08942_240426_RpL40_BS3	sp|Q8TDD1|DDX54_HUMAN - sp|Q8TDD1|DDX54_HUMAN	1	R.AKEMDLVGLGLHPLFSSR.F - R.LVDSIKNYR.S	BS3	535	567	2	6	9	3.49715	1	1
ec08942_240426_RpL40_BS3	sp|Q8TDN6|BRX1_HUMAN - sp|Q8TDN6|BRX1_HUMAN	1	+.A}ATKR.K - R.GGFAVQAKK.P	BS3	5	17	4	8	2	2.82192	1	1
ec08942_240426_RpL40_BS3	sp|Q8TDN6|BRX1_HUMAN - sp|Q8TDN6|BRX1_HUMAN	1	R.K#MKQR.M - R.MDSGK#TK.-	BS3	344	353	3	7	5	3.381	1	1
ec08942_240426_RpL40_BS3	sp|Q99832|TCPH_HUMAN - sp|Q99832|TCPH_HUMAN	1	R.VPEEDLKR.T - R.YNFFTGCPKAK.T	BS3	320	366	7	9	4	3.0906	1	1
ec08942_240426_RpL40_BS3	sp|Q9BQG0|MBB1A_HUMAN - sp|Q9BQG0|MBB1A_HUMAN	1	R.LKGAEDK.S - R.VYSTALSSFLTKR.N	BS3	717	988	2	12	4	3.14423	1	1
ec08942_240426_RpL40_BS3	sp|Q9BZE4|GTPB4_HUMAN - sp|Q9BZE4|GTPB4_HUMAN	1	K.SSFINKVTR.A - K.PLIVVANKCDVK#R.I	BS3	187	290	6	8	8	3.77622	1	1
ec08942_240426_RpL40_BS3	sp|Q9BZE4|GTPB4_HUMAN - sp|Q9BZE4|GTPB4_HUMAN	1	K.IPEIWEGHNIADYIDPAIMKK.L - K.LEELEKEEELR.T	BS3	448	455	20	6	6	3.12615	1	1
ec08942_240426_RpL40_BS3	sp|Q9HCE1|MOV10_HUMAN - sp|Q9HCE1|MOV10_HUMAN	1	R.YCITKLDR.E - R.GLDDIKDLK.V	BS3	846	858	5	6	6	3.46681	1	1
ec08942_240426_RpL40_BS3	sp|Q9NR30|DDX21_HUMAN - sp|Q9NR30|DDX21_HUMAN	1	+.PGK#LR.S - K.KGETLR.K	BS3	2	19	1	1	3	3.60922	2	2
ec08942_240426_RpL40_BS3	sp|Q9NR30|DDX21_HUMAN - sp|Q9NR30|DDX21_HUMAN	1	K.EGAFSNFPISEETIKLLK.G - K.DFSDITKK.L	BS3	199	285	15	7	5	3.7635	1	1
ec08942_240426_RpL40_BS3	sp|Q9NR30|DDX21_HUMAN - sp|Q9NR30|DDX21_HUMAN	1	R.TGTGKTFSFAIPLIEK.L - R.SFSKAFGQ.-	BS3	236	779	5	4	4	3.67609	1	1
ec08942_240426_RpL40_BS3	sp|Q9NR30|DDX21_HUMAN - sp|Q9NR30|DDX21_HUMAN	1	R.TIIFCETKK.E - R.EITLKGFR.N	BS3	448	481	8	5	6	3.04349	1	1
ec08942_240426_RpL40_BS3	sp|Q9NR30|DDX21_HUMAN - sp|Q9NR30|DDX21_HUMAN	1	R.EITLKGFR.N - R.EITLKGFR.N	BS3	481	481	5	5	9	4.30362	1	1
ec08942_240426_RpL40_BS3	sp|Q9NR30|DDX21_HUMAN - sp|Q9NR30|DDX21_HUMAN	1	R.EITLKGFR.N - K.VKGMVFLK.G	BS3	481	670	5	2	5	2.98877	1	1
ec08942_240426_RpL40_BS3	sp|Q9NR30|DDX21_HUMAN - sp|Q9NR30|DDX21_HUMAN	1	R.EITLKGFR.N - R.SFSKAFGQ.-	BS3	481	779	5	4	4	3.00764	1	1
ec08942_240426_RpL40_BS3	sp|Q9NR30|DDX21_HUMAN - sp|Q9NR30|DDX21_HUMAN	1	R.SGGGNKSNR.S - R.SQNKGQK#R.S	BS3	764	771	6	4	7	3.74692	2	1
ec08942_240426_RpL40_BS3	sp|Q9NR30|DDX21_HUMAN - sp|Q9NR30|DDX21_HUMAN	1	R.SGGGNKSNR.S - R.SFSKAFGQ.-	BS3	764	779	6	4	6	3.14439	1	1
ec08942_240426_RpL40_BS3	ubiquitin - ubiquitin	2	+.MQIFVK.T - K.AKIQDK.E	BS3	1	29	1	2	7	5.02934	3	2
ec08942_240426_RpL40_BS3	ubiquitin - ubiquitin	2	+.MQIFVK.T - K.IQDKEGIPPDQQR.L	BS3	1	33	1	4	2	3.52292	1	1
ec08942_240426_RpL40_BS3	ubiquitin - ubiquitin	2	+.MQIFVK.T - R.LIFAGKQLEDGR.T	BS3	1	48	1	6	4	3.5029	1	1
ec08942_240426_RpL40_BS3	ubiquitin - ubiquitin	2	+.MQIFVK.T - R.TLSDYNIQKESTLHLVLR.L	BS3	1	63	1	9	5	3.18592	1	1
ec08942_240426_RpL40_BS3	ubiquitin - ubiquitin	2	K.TLTGKTITLEVEPSDTIENVK.A - K.IQDKEGIPPDQQR.L	BS3	11	33	5	4	12	4.67895	1	1
ec08942_240426_RpL40_BS3	ubiquitin - ubiquitin	2	K.IQDKEGIPPDQQR.L - R.LIFAGKQLEDGR.T	BS3	33	48	4	6	9	3.86857	2	1
ec08942_240426_RpL40_BS3	ubiquitin - ubiquitin	2	R.LIFAGKQLEDGR.T - R.LIFAGKQLEDGR.T	BS3	48	48	6	6	11	3.75468	2	1

## Sheet: Rep 2
run_name	reference	redu1	peptide	linkType	GPos1	GPos2	LPos1	LPos2	minXIons	lda_score	TSC	USC
ec09118_240607_RpL40_vsv_BS3	el40 - el40	2	+.IIEPSLR.Q - R.QLAQKYNCDK#MICR.K	BS3	1	12	1	5	5	3.32713	2	2
ec09118_240607_RpL40_vsv_BS3	el40 - sp|P05388|RLA0_HUMAN	1	+.IIEPSLR.Q - R.AGAIAPCEVTVPAQNTGLGPEKTSFFQALGITTK#ISR.G	BS3	1	134	1	22	5	3.609	4	2
ec09118_240607_RpL40_vsv_BS3	el40 - sp|P23396|RS3_HUMAN	1	+.IIEPSLR.Q - R.YKLLGGLAVR.R	BS3	1	108	1	2	3	3.13409	1	1
ec09118_240607_RpL40_vsv_BS3	el40 - sp|P27635|RL10_HUMAN	1	+.IIEPSLR.Q - R.INKMLSCAGADR.L	BS3	1	101	1	3	3	3.05267	1	1
ec09118_240607_RpL40_vsv_BS3	el40 - sp|P32969|RL9_HUMAN	1	+.IIEPSLR.Q - R.MRPGVACSVSQAQKDELILEGNDIELVSNSAALIQQATTVK.N	BS3	1	141	1	14	3	4.12374	3	1
ec09118_240607_RpL40_vsv_BS3	el40 - sp|P32969|RL9_HUMAN	1	+.IIEPSLR.Q - R.KFLDGIYVSEK.G	BS3	1	174	1	1	6	4.75037	5	1
ec09118_240607_RpL40_vsv_BS3	el40 - sp|P32969|RL9_HUMAN	2	R.QLAQKYNCDK.M - K.FLDGIYVSEKGTVQQADE.-	BS3	12	184	5	10	6	3.87738	7	1
ec09118_240607_RpL40_vsv_BS3	el40 - sp|P68371|TBB4B_HUMAN	1	+.IIEPSLR.Q - R.KLAVNMVPFPR.L	BS3	1	252	1	1	3	3.32193	1	1
ec09118_240607_RpL40_vsv_BS3	sp|O75165|DJC13_HUMAN - sp|P13639|EF2_HUMAN	1	R.KYSSTER.D - K.EGKPLLK#AVMR.R	BS3	305	333	1	3	1	2.82378	1	1
ec09118_240607_RpL40_vsv_BS3	sp|O75643|U520_HUMAN - sp|O75643|U520_HUMAN	1	K.MIDKR.M - R.KLPEEVVK.K	BS3	1120	1134	4	1	5	4.20678	1	1
ec09118_240607_RpL40_vsv_BS3	sp|P05388|RLA0_HUMAN - sp|P05388|RLA0_HUMAN	1	K.IIQLLDDYPKCFIVGADNVGSK.Q - R.GNVGFVFTKEDLTEIR.D	BS3	26	92	10	9	11	4.50466	3	1
ec09118_240607_RpL40_vsv_BS3	sp|P05388|RLA0_HUMAN - sp|P05388|RLA0_HUMAN	1	K.CFIVGADNVGSKQMQQIR.M - R.DMLLANKVPAAAR.A	BS3	38	106	12	7	11	3.84112	1	1
ec09118_240607_RpL40_vsv_BS3	sp|P05388|RLA0_HUMAN - sp|P05388|RLA0_HUMAN	1	R.GKAVVLMGK.N - R.DMLLANKVPAAAR.A	BS3	50	106	2	7	5	3.19272	2	1
ec09118_240607_RpL40_vsv_BS3	sp|P06733|ENOA_HUMAN - sp|P06733|ENOA_HUMAN	1	R.DNDKTR.Y - R.YMGKGVSK.A	BS3	54	60	4	4	6	4.29844	1	1
ec09118_240607_RpL40_vsv_BS3	sp|P06733|ENOA_HUMAN - sp|P06733|ENOA_HUMAN	1	R.DNDKTR.Y - K.TAIGKAGYTDK.V	BS3	54	233	4	5	4	3.55731	1	1
ec09118_240607_RpL40_vsv_BS3	sp|P06733|ENOA_HUMAN - sp|P06733|ENOA_HUMAN	1	K.NVIKEK.Y - K.YGKDATNVGDEGGFAPNILENK.E	BS3	197	202	4	3	3	3.63007	1	1
ec09118_240607_RpL40_vsv_BS3	sp|P06733|ENOA_HUMAN - sp|P06733|ENOA_HUMAN	1	K.NVIKEK.Y - K.TAIGKAGYTDK.V	BS3	197	233	4	5	6	4.20015	1	1
ec09118_240607_RpL40_vsv_BS3	sp|P06733|ENOA_HUMAN - sp|P06733|ENOA_HUMAN	1	K.FTASAGIQVVGDDLTVTNPKR.I - R.IAKAVNEK.S	BS3	326	330	20	3	4	2.83312	1	1
ec09118_240607_RpL40_vsv_BS3	sp|P06733|ENOA_HUMAN - sp|P06733|ENOA_HUMAN	1	K.AVNEKSCNCLLLK.V - R.NPLAK.-	BS3	335	434	5	5	4	2.98534	1	1
ec09118_240607_RpL40_vsv_BS3	sp|P06733|ENOA_HUMAN - sp|P06733|ENOA_HUMAN	1	R.IEEELGSK#AKFAGR.N - R.NPLAK.-	BS3	422	434	10	5	4	3.91874	1	1
ec09118_240607_RpL40_vsv_BS3	sp|P07814|SYEP_HUMAN - sp|P07814|SYEP_HUMAN	1	R.FDDTNPEKEK#EDFEK.V - R.LNLNNTVLSKR.K	BS3	243	435	8	10	11	3.69042	2	1
ec09118_240607_RpL40_vsv_BS3	sp|P07910|HNRPC_HUMAN - sp|P07910|HNRPC_HUMAN	1	+.A}SNVTNKTDPR.S - +.A}SNVTNKTDPR.S	BS3	8	8	7	7	15	5.59265	2	1
ec09118_240607_RpL40_vsv_BS3	sp|P07910|HNRPC_HUMAN - sp|P07910|HNRPC_HUMAN	1	+.A}SNVTNKTDPR.S - R.VFIGNLNTLVVKK.S	BS3	8	29	7	12	7	3.8083	2	1
ec09118_240607_RpL40_vsv_BS3	sp|P07910|HNRPC_HUMAN - sp|P07910|HNRPC_HUMAN	1	+.A}SNVTNKTDPR.S - K.YGKIVGCSVHK.G	BS3	8	42	7	3	8	3.91797	1	1
ec09118_240607_RpL40_vsv_BS3	sp|P07910|HNRPC_HUMAN - sp|P07910|HNRPC_HUMAN	1	+.A}SNVTNKTDPR.S - R.MIAGQVLDINLAAEPKVNR.G	BS3	8	89	7	16	7	3.49541	1	1
ec09118_240607_RpL40_vsv_BS3	sp|P07910|HNRPC_HUMAN - sp|P07910|HNRPC_HUMAN	1	+.A}SNVTNKTDPR.S - R.AVVPSKR.Q	BS3	8	157	7	6	3	3.30156	2	1
ec09118_240607_RpL40_vsv_BS3	sp|P07910|HNRPC_HUMAN - sp|P07910|HNRPC_HUMAN	1	+.A}SNVTNKTDPR.S - R.GKSGFNSK.S	BS3	8	170	7	2	4	3.5946	1	1
ec09118_240607_RpL40_vsv_BS3	sp|P07910|HNRPC_HUMAN - sp|P07910|HNRPC_HUMAN	1	R.MIAGQVLDINLAAEPKVNR.G - R.AVVPSKR.Q	BS3	89	157	16	6	2	3.10795	1	1
ec09118_240607_RpL40_vsv_BS3	sp|P07910|HNRPC_HUMAN - sp|P07910|HNRPC_HUMAN	1	R.GK#AGVKR.S - R.AVVPSKR.Q	BS3	98	157	6	6	5	4.24124	1	1
ec09118_240607_RpL40_vsv_BS3	sp|P07910|HNRPC_HUMAN - sp|P07910|HNRPC_HUMAN	1	R.AVVPSKR.Q - R.AVVPSKR.Q	BS3	157	157	6	6	6	4.41342	1	1
ec09118_240607_RpL40_vsv_BS3	sp|P07910|HNRPC_HUMAN - sp|P07910|HNRPC_HUMAN	1	R.AVVPSKR.Q - R.GKSGFNSK.S	BS3	157	170	6	2	6	3.80499	2	2
ec09118_240607_RpL40_vsv_BS3	sp|P07910|HNRPC_HUMAN - sp|P07910|HNRPC_HUMAN	1	R.AVVPSKR.Q - K.SGFNSKSGQR.G	BS3	157	176	6	6	6	4.49352	1	1
ec09118_240607_RpL40_vsv_BS3	sp|P07910|HNRPC_HUMAN - sp|P07910|HNRPC_HUMAN	1	R.GSSKSGK.L - K.KELTQIK.Q	BS3	184	198	4	1	5	3.29778	1	1
ec09118_240607_RpL40_vsv_BS3	sp|P07910|HNRPC_HUMAN - sp|P07910|HNRPC_HUMAN	1	R.GSSKSGK.L - K.EQSKQAVEMK.N	BS3	184	223	4	4	3	3.70741	1	1
ec09118_240607_RpL40_vsv_BS3	sp|P07910|HNRPC_HUMAN - sp|P07910|HNRPC_HUMAN	1	R.GSSKSGK.L - K.QAVEMKNDK.S	BS3	184	229	4	6	2	2.94912	1	1
ec09118_240607_RpL40_vsv_BS3	sp|P07910|HNRPC_HUMAN - sp|P07910|HNRPC_HUMAN	1	K.LKGDDLQAIK.K - K.KELTQIK.Q	BS3	189	198	2	1	6	3.27282	1	1
ec09118_240607_RpL40_vsv_BS3	sp|P07910|HNRPC_HUMAN - sp|P62266|RS23_HUMAN	1	R.MIAGQVLDINLAAEPKVNR.G - R.VQLIKNGK.K	BS3	89	76	16	5	1	3.0491	1	1
ec09118_240607_RpL40_vsv_BS3	sp|P07910|HNRPC_HUMAN - sp|P67809|YBOX1_HUMAN	2	+.A}SNVTNKTDPR.S - K.KVIATK.V	BS3	8	53	7	1	3	2.96964	1	1
ec09118_240607_RpL40_vsv_BS3	sp|P07910|HNRPC_HUMAN - sp|P67809|YBOX1_HUMAN	1	R.GKAGVK#R.S - R.EDGNEEDKENQGDETQGQQPPQR.R	BS3	94	264	2	8	3	2.95846	1	1
ec09118_240607_RpL40_vsv_BS3	sp|P0DMV9|HS71B_HUMAN - sp|P0DMV9|HS71B_HUMAN	1	R.QATKDAGVIAGLNVLR.I - R.LSKEEIER.M	BS3	159	512	4	3	4	3.29369	1	1
ec09118_240607_RpL40_vsv_BS3	sp|P0DMV9|HS71B_HUMAN - sp|P0DMV9|HS71B_HUMAN	2	R.STLEPVEKALR.D - R.DAKLDK.A	BS3	319	325	8	3	3	3.31703	3	1
ec09118_240607_RpL40_vsv_BS3	sp|P0DMV9|HS71B_HUMAN - sp|P0DMV9|HS71B_HUMAN	2	R.DAKLDK.A - R.MVQEAEKYK.A	BS3	325	524	3	7	2	3.47348	1	1
ec09118_240607_RpL40_vsv_BS3	sp|P0DMV9|HS71B_HUMAN - sp|P0DMV9|HS71B_HUMAN	1	R.AMTKDNNLLGR.F - R.VSAKNALESYAFNMK.S	BS3	451	539	4	4	9	4.53397	3	1
ec09118_240607_RpL40_vsv_BS3	sp|P0DMV9|HS71B_HUMAN - sp|P0DMV9|HS71B_HUMAN	2	K.ITITNDKGR.L - R.LSKEEIER.M	BS3	507	512	7	3	4	2.84505	1	1
ec09118_240607_RpL40_vsv_BS3	sp|P0DMV9|HS71B_HUMAN - sp|P11142|HSP7C_HUMAN	2	R.DAKLDK.A - R.GTLDPVEKALR.D	BS3	325	319	3	8	4	3.28439	1	1
ec09118_240607_RpL40_vsv_BS3	sp|P0DMV9|HS71B_HUMAN - sp|P11142|HSP7C_HUMAN	2	K.ITITNDKGR.L - R.LSKEDIER.M	BS3	507	512	7	3	4	3.36555	2	1
ec09118_240607_RpL40_vsv_BS3	sp|P0DMV9|HS71B_HUMAN - sp|P11142|HSP7C_HUMAN	2	R.MVQEAEKYK.A - K.AEDEKQR.D	BS3	524	531	7	5	5	3.34851	2	1
ec09118_240607_RpL40_vsv_BS3	sp|P11142|HSP7C_HUMAN - sp|P11142|HSP7C_HUMAN	1	R.QATKDAGTIAGLNVLR.I - R.LSKEDIER.M	BS3	159	512	4	3	4	3.3824	1	1
ec09118_240607_RpL40_vsv_BS3	sp|P11142|HSP7C_HUMAN - sp|P11142|HSP7C_HUMAN	1	R.IINEPTAAAIAYGLDKK.V - R.LSKEDIER.M	BS3	187	512	16	3	4	3.16214	1	1
ec09118_240607_RpL40_vsv_BS3	sp|P11142|HSP7C_HUMAN - sp|P11142|HSP7C_HUMAN	1	R.AMTKDNNLLGK.F - R.DKVSSK.N	BS3	451	535	4	2	3	3.34178	1	1
ec09118_240607_RpL40_vsv_BS3	sp|P11717|MPRI_HUMAN - sp|P11717|MPRI_HUMAN	1	K.KQAAVCQVK.K - K.SDTSQVKAAGR.Y	BS3	377	393	1	7	10	4.80605	1	1
ec09118_240607_RpL40_vsv_BS3	sp|P11717|MPRI_HUMAN - sp|P11717|MPRI_HUMAN	1	R.HAEPEQNWEAVDGSQTETEKK.H - R.VLQEGKAR.G	BS3	511	527	20	6	3	2.91154	1	1
ec09118_240607_RpL40_vsv_BS3	sp|P11717|MPRI_HUMAN - sp|P62280|RS11_HUMAN	1	R.GEKAR.K - K.KQFQK#F.-	BS3	2458	153	3	1	2	2.92755	1	1
ec09118_240607_RpL40_vsv_BS3	sp|P11940|PABP1_HUMAN - sp|P11940|PABP1_HUMAN	2	R.ALDTMNFDVIKGK.P - R.AIEKMNGMLLNDR.K	BS3	78	157	11	4	9	3.75233	1	1
ec09118_240607_RpL40_vsv_BS3	sp|P11940|PABP1_HUMAN - sp|P11940|PABP1_HUMAN	2	K.SGVGNIFIKNLDK.S - R.KVFVGR.F	BS3	104	167	9	1	4	4.22371	5	3
ec09118_240607_RpL40_vsv_BS3	sp|P11940|PABP1_HUMAN - sp|P11940|PABP1_HUMAN	2	R.AIEKMNGMLLNDR.K - R.KVFVGR.F	BS3	157	167	4	1	5	4.45997	2	1
ec09118_240607_RpL40_vsv_BS3	sp|P11940|PABP1_HUMAN - sp|P11940|PABP1_HUMAN	2	R.AIEKMNGMLLNDR.K - R.TVPQYKYAAGVR.N	BS3	157	512	4	6	9	3.85688	2	1
ec09118_240607_RpL40_vsv_BS3	sp|P11940|PABP1_HUMAN - sp|P11940|PABP1_HUMAN	2	R.KVFVGR.F - R.TVPQYKYAAGVR.N	BS3	167	512	1	6	5	4.17634	3	1
ec09118_240607_RpL40_vsv_BS3	sp|P11940|PABP1_HUMAN - sp|P11940|PABP1_HUMAN	2	R.AKEFTNVYIK.N - R.KFEQMK.Q	BS3	188	279	2	1	7	4.42554	1	1
ec09118_240607_RpL40_vsv_BS3	sp|P11940|PABP1_HUMAN - sp|P11940|PABP1_HUMAN	1	R.AK#EFTNVYIKNFGEDMDDER.L - R.KFEQMK#QDR.I	BS3	196	279	10	1	8	3.76836	1	1
ec09118_240607_RpL40_vsv_BS3	sp|P11940|PABP1_HUMAN - sp|P11940|PABP1_HUMAN	1	R.LK#DLFGKFGPALSVK.V - K.AVDEMNGKELNGK.Q	BS3	213	254	7	8	10	4.90946	9	4
ec09118_240607_RpL40_vsv_BS3	sp|P11940|PABP1_HUMAN - sp|P11940|PABP1_HUMAN	1	K.VMTDESGKSK.G - K.ELNGKQIYVGR.A	BS3	229	259	8	5	6	3.33064	2	1
ec09118_240607_RpL40_vsv_BS3	sp|P11940|PABP1_HUMAN - sp|P11940|PABP1_HUMAN	2	R.AQK#KVER.Q - R.QTELKR.K	BS3	269	277	4	5	6	4.07475	2	1
ec09118_240607_RpL40_vsv_BS3	sp|P11940|PABP1_HUMAN - sp|P11940|PABP1_HUMAN	1	R.QTELKR.K - K.FEQMKQDR.I	BS3	277	284	5	5	6	3.28277	1	1
ec09118_240607_RpL40_vsv_BS3	sp|P11940|PABP1_HUMAN - sp|P11940|PABP1_HUMAN	1	R.QTELKR.K - R.KEFSPFGTITSAK.V	BS3	277	312	5	1	4	4.04839	2	1
ec09118_240607_RpL40_vsv_BS3	sp|P11940|PABP1_HUMAN - sp|P11940|PABP1_HUMAN	1	R.YQGVNLYVKNLDDGIDDER.L - R.IVATKPLYVALAQR.K	BS3	299	361	9	5	11	4.30293	2	1
ec09118_240607_RpL40_vsv_BS3	sp|P11940|PABP1_HUMAN - sp|P11940|PABP1_HUMAN	2	R.KEFSPFGTITSAK.V - K.GFGFVCFSSPEEATKAVTEMNGR.I	BS3	312	348	1	15	13	4.47889	1	1
ec09118_240607_RpL40_vsv_BS3	sp|P11940|PABP1_HUMAN - sp|Q13310|PABP4_HUMAN	2	R.KVFVGR.F - K.SGVGNVFIKNLDK.S	BS3	167	104	1	9	6	4.2948	4	2
ec09118_240607_RpL40_vsv_BS3	sp|P11940|PABP1_HUMAN - sp|Q13310|PABP4_HUMAN	2	R.AQK#KVER.Q - R.QAELKR.K	BS3	269	277	4	5	3	2.97619	1	1
ec09118_240607_RpL40_vsv_BS3	sp|P11940|PABP1_HUMAN - sp|Q6PKG0|LARP1_HUMAN	1	R.KSGVGNIFIK.N - R.KFDGVEGPR.T	BS3	95	367	1	1	5	3.00677	1	1
ec09118_240607_RpL40_vsv_BS3	sp|P12277|KCRB_HUMAN - sp|P12277|KCRB_HUMAN	1	K.FSEVLKR.L - R.LEQGQAIDDLMPAQK.-	BS3	313	381	6	15	3	3.12314	1	1
ec09118_240607_RpL40_vsv_BS3	sp|P13639|EF2_HUMAN - sp|P13639|EF2_HUMAN	1	+.VNFTVDQIR.A - R.AIMDKK.A	BS3	2	15	1	5	3	3.21915	1	1
ec09118_240607_RpL40_vsv_BS3	sp|P13639|EF2_HUMAN - sp|P13639|EF2_HUMAN	1	+.VNFTVDQIR.A - K.STLTDSLVCKAGIIASAR.A	BS3	2	42	1	10	7	4.45016	3	1
ec09118_240607_RpL40_vsv_BS3	sp|P13639|EF2_HUMAN - sp|P13639|EF2_HUMAN	1	+.VNFTVDQIR.A - R.KDEQER.C	BS3	2	61	1	1	4	3.85593	2	1
ec09118_240607_RpL40_vsv_BS3	sp|P13639|EF2_HUMAN - sp|P13639|EF2_HUMAN	1	R.KDEQER.C - K.EGKPLLK#AVMR.R	BS3	61	333	1	3	2	3.67575	2	1
ec09118_240607_RpL40_vsv_BS3	sp|P13639|EF2_HUMAN - sp|P13639|EF2_HUMAN	1	R.KDEQER.C - K.MVPTSDKGR.F	BS3	61	407	1	7	3	3.52146	1	1
ec09118_240607_RpL40_vsv_BS3	sp|P13639|EF2_HUMAN - sp|P13639|EF2_HUMAN	1	K.PVLMMNKMDR.A - K.EGKPLLK#AVMR.R	BS3	159	333	7	3	9	4.37764	1	1
ec09118_240607_RpL40_vsv_BS3	sp|P13639|EF2_HUMAN - sp|P13639|EF2_HUMAN	1	R.AKK#VEDMMK.K - K.KLWGDR.Y	BS3	251	259	2	1	3	3.58115	1	1
ec09118_240607_RpL40_vsv_BS3	sp|P13639|EF2_HUMAN - sp|P13639|EF2_HUMAN	1	R.VFSGLVSTGLKVR.I - K.EDLYLKPIQR.T	BS3	426	445	11	6	7	3.42009	2	2
ec09118_240607_RpL40_vsv_BS3	sp|P13639|EF2_HUMAN - sp|P13639|EF2_HUMAN	1	R.VAVEAKNPADLPK.L - K.DLEEDHACIPIKK.S	BS3	512	571	6	12	9	4.06547	3	1
ec09118_240607_RpL40_vsv_BS3	sp|P13639|EF2_HUMAN - sp|P13639|EF2_HUMAN	1	R.VAVEAKNPADLPK.L - K.KSDPVVSYR.E	BS3	512	572	6	1	7	4.78695	2	1
ec09118_240607_RpL40_vsv_BS3	sp|P13639|EF2_HUMAN - sp|P13639|EF2_HUMAN	1	R.ETVSEESNVLCLSKSPNK.H - K.EGIPALDNFLDKL.-	BS3	594	857	14	12	11	3.52173	1	1
ec09118_240607_RpL40_vsv_BS3	sp|P13639|EF2_HUMAN - sp|P13639|EF2_HUMAN	1	R.LYMKAR.P - K.EGIPALDNFLDKL.-	BS3	605	857	4	12	2	3.22237	1	1
ec09118_240607_RpL40_vsv_BS3	sp|P13639|EF2_HUMAN - sp|P13639|EF2_HUMAN	1	R.QELKQR.A - R.KIWCFGPDGTGPNILTDITK.G	BS3	629	648	4	1	1	2.99801	3	1
ec09118_240607_RpL40_vsv_BS3	sp|P13639|EF2_HUMAN - sp|P62829|RL23_HUMAN	1	R.VAVEAKNPADLPK.L - K.KVHPAVVIR.Q	BS3	512	75	6	1	13	5.47445	1	1
ec09118_240607_RpL40_vsv_BS3	sp|P13639|EF2_HUMAN - sp|P62829|RL23_HUMAN	1	R.VAVEAKNPADLPK.L - K.GEMKGSAITGPVAK.E	BS3	512	113	6	4	14	5.43922	2	1
ec09118_240607_RpL40_vsv_BS3	sp|P13639|EF2_HUMAN - sp|P62829|RL23_HUMAN	1	K.DLEEDHACIPIKK.S - K.KVHPAVVIR.Q	BS3	571	75	12	1	7	3.35817	1	1
ec09118_240607_RpL40_vsv_BS3	sp|P13639|EF2_HUMAN - sp|P62847|RS24_HUMAN	1	+.M*VNFTVDQIR.A - K.K#KTSR.K	BS3	1	101	1	2	1	2.81821	1	1
ec09118_240607_RpL40_vsv_BS3	sp|P13639|EF2_HUMAN - sp|P62847|RS24_HUMAN	1	+.VNFTVDQIR.A - R.GTAKANVGAGK.K	BS3	2	122	1	4	6	3.8327	1	1
ec09118_240607_RpL40_vsv_BS3	sp|P13639|EF2_HUMAN - sp|P62847|RS24_HUMAN	1	+.VNFTVDQIR.A - K.ANVGAGKK.P	BS3	2	129	1	7	8	4.13616	2	1
ec09118_240607_RpL40_vsv_BS3	sp|P14868|SYDC_HUMAN - sp|P14868|SYDC_HUMAN	1	+.PSASASR.K - R.KSQEK#PR.E	BS3	2	9	1	1	7	4.03466	1	1
ec09118_240607_RpL40_vsv_BS3	sp|P14868|SYDC_HUMAN - sp|P14868|SYDC_HUMAN	1	+.PSASASR.K - R.EIMDAAEDYAKER.Y	BS3	2	26	1	11	1	3.08862	1	1
ec09118_240607_RpL40_vsv_BS3	sp|P14868|SYDC_HUMAN - sp|P14868|SYDC_HUMAN	1	+.PSASASR.K - R.AK#GKQCFLVLR.Q	BS3	2	74	1	4	5	4.46082	2	1
ec09118_240607_RpL40_vsv_BS3	sp|P15880|RS2_HUMAN - sp|P15880|RS2_HUMAN	1	R.GYWGNKIGK.P - K.TYSYLTPDLWKETVFTK.S	BS3	173	257	6	11	5	3.41096	2	1
ec09118_240607_RpL40_vsv_BS3	sp|P15880|RS2_HUMAN - sp|P23396|RS3_HUMAN	1	K.IM*PVQKQTR.A - R.AKSMK.F	BS3	114	148	6	2	3	4.00031	3	2
ec09118_240607_RpL40_vsv_BS3	sp|P15880|RS2_HUMAN - sp|P23396|RS3_HUMAN	1	K.CSKEVATAIR.G - R.AKSMK.F	BS3	145	148	3	2	2	3.66984	1	1
ec09118_240607_RpL40_vsv_BS3	sp|P15880|RS2_HUMAN - sp|P46781|RS9_HUMAN	1	K.IGKPHTVPCK.V - R.IGVLDEGKMK.L	BS3	176	91	3	8	9	3.75918	1	1
ec09118_240607_RpL40_vsv_BS3	sp|P15880|RS2_HUMAN - sp|P46781|RS9_HUMAN	1	R.GTGIVSAPVPKK.L - R.VKFTLAK.I	BS3	211	47	11	2	6	4.14712	7	1
ec09118_240607_RpL40_vsv_BS3	sp|P17987|TCPA_HUMAN - sp|P50991|TCPD_HUMAN	1	R.LACKEAVR.Y - R.TSLGPKGMDK.M	BS3	126	55	4	6	8	4.14285	1	1
ec09118_240607_RpL40_vsv_BS3	sp|P18124|RL7_HUMAN - sp|P18124|RL7_HUMAN	1	+.M}EGVEEKK.K - K.KEVPAVPETLK.K	BS3	7	9	7	1	9	5.0705	4	3
ec09118_240607_RpL40_vsv_BS3	sp|P18124|RL7_HUMAN - sp|P18124|RL7_HUMAN	1	+.M}EGVEEKK.K - K.EVPAVPETLKK.K	BS3	7	19	7	10	5	3.36344	1	1
ec09118_240607_RpL40_vsv_BS3	sp|P18124|RL7_HUMAN - sp|P18124|RL7_HUMAN	1	R.NFAELKIK.R - K.FAQKMLR.K	BS3	29	40	6	4	6	3.75995	1	1
ec09118_240607_RpL40_vsv_BS3	sp|P18124|RL7_HUMAN - sp|P18124|RL7_HUMAN	1	K.FAQKMLR.K - R.KLIYEK.A	BS3	40	48	4	1	5	3.87056	1	1
ec09118_240607_RpL40_vsv_BS3	sp|P18124|RL7_HUMAN - sp|P18124|RL7_HUMAN	1	R.GINGVSPKVR.K - R.KVLQLLR.L	BS3	104	107	8	1	5	3.75301	2	1
ec09118_240607_RpL40_vsv_BS3	sp|P18124|RL7_HUMAN - sp|P36578|RL4_HUMAN	1	+.M}EGVEEKK.K - R.KAASLK.S	BS3	7	269	7	1	3	3.23401	1	1
ec09118_240607_RpL40_vsv_BS3	sp|P18124|RL7_HUMAN - sp|P36578|RL4_HUMAN	1	+.M}EGVEEKK.K - R.ILKSPEIQR.A	BS3	7	294	7	3	8	4.78969	1	1
ec09118_240607_RpL40_vsv_BS3	sp|P18124|RL7_HUMAN - sp|P36578|RL4_HUMAN	1	K.KEVPAVPETLK.K - R.ILKSPEIQR.A	BS3	9	294	1	3	6	4.18183	1	1
ec09118_240607_RpL40_vsv_BS3	sp|P18124|RL7_HUMAN - sp|P36578|RL4_HUMAN	1	K.K#EVPAVPETLKK.K - R.ILKSPEIQR.A	BS3	19	294	11	3	9	3.68192	5	3
ec09118_240607_RpL40_vsv_BS3	sp|P18124|RL7_HUMAN - sp|Q02878|RL6_HUMAN	1	+.M}EGVEEKK.K - K.VEKPDTK.E	BS3	7	8	7	3	5	3.65044	1	1
ec09118_240607_RpL40_vsv_BS3	sp|P18124|RL7_HUMAN - sp|Q02878|RL6_HUMAN	1	+.M}EGVEEKK.K - K.YSAAKSK.V	BS3	7	77	7	5	5	3.33486	1	1
ec09118_240607_RpL40_vsv_BS3	sp|P18124|RL7_HUMAN - sp|Q02878|RL6_HUMAN	1	+.M}EGVEEKK.K - K.EKVLATVTK.P	BS3	7	87	7	2	9	4.54085	2	2
ec09118_240607_RpL40_vsv_BS3	sp|P18124|RL7_HUMAN - sp|Q02878|RL6_HUMAN	1	+.M}EGVEEKK.K - R.VVKLR.K	BS3	7	108	7	3	3	4.20515	1	1
ec09118_240607_RpL40_vsv_BS3	sp|P18124|RL7_HUMAN - sp|Q02878|RL6_HUMAN	1	K.KEVPAVPETLK.K - K.PVGGDKNGGTR.V	BS3	9	100	1	6	5	3.45118	2	1
ec09118_240607_RpL40_vsv_BS3	sp|P18124|RL7_HUMAN - sp|Q02878|RL6_HUMAN	1	K.EVPAVPETLKK.K - K.EKVLATVTK.P	BS3	19	87	10	2	6	3.60868	1	1
ec09118_240607_RpL40_vsv_BS3	sp|P18124|RL7_HUMAN - sp|Q02878|RL6_HUMAN	1	R.NFAELKIK.R - K.SKVEK.K	BS3	29	79	6	2	2	3.12728	1	1
ec09118_240607_RpL40_vsv_BS3	sp|P18124|RL7_HUMAN - sp|Q02878|RL6_HUMAN	1	R.NFAELKIK.R - K.EKVLATVTK.P	BS3	29	87	6	2	8	4.24251	1	1
ec09118_240607_RpL40_vsv_BS3	sp|P18621|RL17_HUMAN - sp|P18621|RL17_HUMAN	1	R.YSLDPENPTKSCK.S - K.EQIVPKPEEEVAQK.K	BS3	13	159	10	6	8	3.30824	1	1
ec09118_240607_RpL40_vsv_BS3	sp|P18621|RL17_HUMAN - sp|P62750|RL23A_HUMAN	1	K.LKK#QK.L - K.AEAKAK.A	BS3	176	18	2	4	3	2.8754	1	1
ec09118_240607_RpL40_vsv_BS3	sp|P23396|RS3_HUMAN - sp|P23396|RS3_HUMAN	1	+.A}VQISKK.R - R.KFVADGIFK.A	BS3	7	10	6	1	11	4.83786	2	2
ec09118_240607_RpL40_vsv_BS3	sp|P23396|RS3_HUMAN - sp|P23396|RS3_HUMAN	1	K.PLPDHVSIVEPKDEILPTTPISEQK.G - K.GGKPEPPAMPQPVPTA.-	BS3	214	230	12	3	6	3.36086	1	1
ec09118_240607_RpL40_vsv_BS3	sp|P23396|RS3_HUMAN - sp|P46783|RS10_HUMAN	1	R.TQNVLGEKGR.R - R.PKGLEGERPAR.L	BS3	62	107	8	2	10	3.83539	6	2
ec09118_240607_RpL40_vsv_BS3	sp|P23396|RS3_HUMAN - sp|P46783|RS10_HUMAN	1	R.TQNVLGEKGR.R - R.SAVPPGADKK#AEAGAGSATEFQFR.G	BS3	62	138	8	9	6	2.87786	1	1
ec09118_240607_RpL40_vsv_BS3	sp|P23396|RS3_HUMAN - sp|P46783|RS10_HUMAN	1	R.FGFPEGSVELYAEKVATR.G - R.PKGLEGER.P	BS3	90	107	14	2	4	2.97865	1	1
ec09118_240607_RpL40_vsv_BS3	sp|P23396|RS3_HUMAN - sp|P63244|RACK1_HUMAN	1	K.PLPDHVSIVEPKDEILPTTPISEQK.G - R.DKTIK.L	BS3	214	127	12	2	1	3.18615	2	1
ec09118_240607_RpL40_vsv_BS3	sp|P23396|RS3_HUMAN - sp|P63244|RACK1_HUMAN	1	K.GGKPEPPAM*PQPVPTA.- - K.VWNLANCKLK.T	BS3	230	183	3	8	7	3.98408	15	4
ec09118_240607_RpL40_vsv_BS3	sp|P23396|RS3_HUMAN - sp|P63244|RACK1_HUMAN	1	K.GGKPEPPAMPQPVPTA.- - K.LKTNHIGHTGYLNTVTVSPDGSLCASGGK.D	BS3	230	185	3	2	7	3.23841	1	1
ec09118_240607_RpL40_vsv_BS3	sp|P23396|RS3_HUMAN - sp|P63244|RACK1_HUMAN	1	K.GGKPEPPAMPQPVPTA.- - K.DGQAMLWDLNEGKHLYTLDGGDIINALCFSPNR.Y	BS3	230	225	3	13	6	3.62375	2	1
ec09118_240607_RpL40_vsv_BS3	sp|P23396|RS3_HUMAN - sp|P67809|YBOX1_HUMAN	1	R.TQNVLGEKGR.R - R.EDGNEEDKENQGDETQGQQPPQR.R	BS3	62	264	8	8	4	3.0372	1	1
ec09118_240607_RpL40_vsv_BS3	sp|P23396|RS3_HUMAN - sp|Q6PKG0|LARP1_HUMAN	1	R.TQNVLGEKGR.R - R.EKLASR.P	BS3	62	267	8	2	2	3.21394	1	1
ec09118_240607_RpL40_vsv_BS3	sp|P23396|RS3_HUMAN - sp|Q6PKG0|LARP1_HUMAN	1	R.TQNVLGEKGR.R - R.FQQVPTDALANKLFGAPEPSTIAR.S	BS3	62	753	8	12	5	3.57277	2	1
ec09118_240607_RpL40_vsv_BS3	sp|P23396|RS3_HUMAN - sp|Q6PKG0|LARP1_HUMAN	1	K.GGKPEPPAMPQPVPTA.- - R.FQQVPTDALANKLFGAPEPSTIAR.S	BS3	230	753	3	12	6	3.5811	1	1
ec09118_240607_RpL40_vsv_BS3	sp|P23396|RS3_HUMAN - sp|Q8NC51|PAIRB_HUMAN	1	R.TQNVLGEKGR.R - K.ENEVEEVKEEGPK.E	BS3	62	281	8	8	11	4.51712	2	1
ec09118_240607_RpL40_vsv_BS3	sp|P23396|RS3_HUMAN - sp|Q8NC51|PAIRB_HUMAN	1	R.TQNVLGEKGR.R - K.EEGPKEMTLDEWK.A	BS3	62	286	8	5	11	4.22176	2	1
ec09118_240607_RpL40_vsv_BS3	sp|P25398|RS12_HUMAN - sp|P25398|RS12_HUMAN	1	+.A}EEGIAAGGVM*DVNTALQEVLKTALIHDGLAR.G - K.LGEWVGLCKIDR.E	BS3	23	93	22	9	7	3.41129	2	2
ec09118_240607_RpL40_vsv_BS3	sp|P25398|RS12_HUMAN - sp|P25398|RS12_HUMAN	1	+.A}EEGIAAGGVM*DVNTALQEVLKTALIHDGLAR.G - K.DYGKESQAK.D	BS3	23	116	22	4	3	3.09697	1	1
ec09118_240607_RpL40_vsv_BS3	sp|P25398|RS12_HUMAN - sp|P25398|RS12_HUMAN	1	K.VDDNKK.L - R.EGKPR.K	BS3	83	99	5	3	5	4.35386	1	1
ec09118_240607_RpL40_vsv_BS3	sp|P25398|RS12_HUMAN - sp|P25398|RS12_HUMAN	1	K.VDDNKK.L - R.KVVGCSCVVVK.D	BS3	83	102	5	1	2	3.36114	1	1
ec09118_240607_RpL40_vsv_BS3	sp|P25398|RS12_HUMAN - sp|P25398|RS12_HUMAN	1	K.KLGEWVGLCK.I - R.EGKPR.K	BS3	84	99	1	3	2	3.0991	3	2
ec09118_240607_RpL40_vsv_BS3	sp|P25398|RS12_HUMAN - sp|P46783|RS10_HUMAN	1	K.DYGKESQAK.D - R.PKGLEGER.P	BS3	116	107	4	2	12	5.25439	3	2
ec09118_240607_RpL40_vsv_BS3	sp|P25398|RS12_HUMAN - sp|Q8NC51|PAIRB_HUMAN	1	K.DYGKESQAK.D - K.EEGPKEMTLDEWK.A	BS3	116	286	4	5	6	3.47563	1	1
ec09118_240607_RpL40_vsv_BS3	sp|P25398|RS12_HUMAN - sp|Q8NC51|PAIRB_HUMAN	1	K.DYGKESQAK.D - K.AIQNKDR.A	BS3	116	299	4	5	6	3.91456	1	1
ec09118_240607_RpL40_vsv_BS3	sp|P25398|RS12_HUMAN - sp|Q8NC51|PAIRB_HUMAN	1	K.DYGKESQAK.D - R.AKVEFNIR.K	BS3	116	303	4	2	5	3.41728	2	1
ec09118_240607_RpL40_vsv_BS3	sp|P25398|RS12_HUMAN - sp|Q8NC51|PAIRB_HUMAN	1	K.DVIEEYFKCK.K - R.AKVEFNIR.K	BS3	129	303	8	2	3	3.45857	1	1
ec09118_240607_RpL40_vsv_BS3	sp|P27635|RL10_HUMAN - sp|P27635|RL10_HUMAN	1	R.GVPDAKIR.I - R.GAFGKPQGTVAR.V	BS3	30	121	6	5	5	4.12722	1	1
ec09118_240607_RpL40_vsv_BS3	sp|P27635|RL10_HUMAN - sp|P27635|RL10_HUMAN	1	K.AKVDEFPLCGHMVSDEYEQLSSEALEAAR.I - R.TKLQNK.E	BS3	42	141	2	2	3	3.09762	1	1
ec09118_240607_RpL40_vsv_BS3	sp|P27635|RL10_HUMAN - sp|P27635|RL10_HUMAN	1	R.ICANKYMVK.S - K.SCGKDGFHIR.V	BS3	74	82	5	4	9	4.01972	1	1
ec09118_240607_RpL40_vsv_BS3	sp|P27635|RL10_HUMAN - sp|P27635|RL10_HUMAN	1	R.INKMLSCAGADR.L - R.GAFGKPQGTVAR.V	BS3	101	121	3	5	13	5.0581	10	2
ec09118_240607_RpL40_vsv_BS3	sp|P27635|RL10_HUMAN - sp|P27635|RL10_HUMAN	1	K.FNADEFEDMVAEKR.L - R.GPLDKWR.A	BS3	188	208	13	5	3	3.68162	5	2
ec09118_240607_RpL40_vsv_BS3	sp|P27635|RL10_HUMAN - sp|P46777|RL5_HUMAN	1	K.FNADEFEDMVAEKR.L - R.VAQK#KASFLR.A	BS3	188	284	13	5	6	4.25105	12	4
ec09118_240607_RpL40_vsv_BS3	sp|P27635|RL10_HUMAN - sp|P46777|RL5_HUMAN	1	R.GPLDKWR.A - +.G}FVKVVK.N	BS3	208	5	5	4	6	3.43704	2	1
ec09118_240607_RpL40_vsv_BS3	sp|P27635|RL10_HUMAN - sp|P46777|RL5_HUMAN	1	R.GPLDKWR.A - K.VVKNK.A	BS3	208	8	5	3	4	4.10283	1	1
ec09118_240607_RpL40_vsv_BS3	sp|P27635|RL10_HUMAN - sp|P46777|RL5_HUMAN	1	R.GPLDKWR.A - K.NKAYFK.R	BS3	208	10	5	2	6	4.60273	2	1
ec09118_240607_RpL40_vsv_BS3	sp|P27635|RL10_HUMAN - sp|P46777|RL5_HUMAN	1	R.GPLDKWR.A - R.VAQKK#ASFLR.A	BS3	208	283	5	4	3	2.93182	1	1
ec09118_240607_RpL40_vsv_BS3	sp|P27635|RL10_HUMAN - sp|P62917|RL8_HUMAN	1	R.GAFGKPQGTVAR.V - R.KGAAR.L	BS3	121	24	5	1	1	2.80218	1	1
ec09118_240607_RpL40_vsv_BS3	sp|P27635|RL10_HUMAN - sp|Q9NR30|DDX21_HUMAN	1	R.GAFGKPQGTVAR.V - R.SFSKAFGQ.-	BS3	121	779	5	4	5	4.10769	1	1
ec09118_240607_RpL40_vsv_BS3	sp|P32969|RL9_HUMAN - sp|P32969|RL9_HUMAN	1	+.MKTILSNQTVDIPENVDITLK.G - R.VDKWWGNR.K	BS3	2	59	2	3	5	3.76296	2	1
ec09118_240607_RpL40_vsv_BS3	sp|P32969|RL9_HUMAN - sp|P32969|RL9_HUMAN	1	+.MKTILSNQTVDIPENVDITLK#GR.T - R.KELATVR.T	BS3	2	65	2	1	5	3.79946	6	2
ec09118_240607_RpL40_vsv_BS3	sp|P32969|RL9_HUMAN - sp|P32969|RL9_HUMAN	1	K.TILSNQTVDIPENVDITLKGR.T - R.TVIVKGPR.G	BS3	21	28	19	5	2	2.93512	2	1
ec09118_240607_RpL40_vsv_BS3	sp|P32969|RL9_HUMAN - sp|P32969|RL9_HUMAN	1	R.VDKWWGNR.K - R.KELATVR.T	BS3	59	65	3	1	6	4.00287	1	1
ec09118_240607_RpL40_vsv_BS3	sp|P35268|RL22_HUMAN - sp|P62280|RS11_HUMAN	2	+.APVK#K.L - R.VLLGETGKEK.L	BS3	2	30	1	8	5	4.16598	1	1
ec09118_240607_RpL40_vsv_BS3	sp|P35580|MYH10_HUMAN - sp|P35580|MYH10_HUMAN	1	R.INKALDR.T - R.FVAELWKDVDR.I	BS3	442	620	3	7	3	2.99586	1	1
ec09118_240607_RpL40_vsv_BS3	sp|P35580|MYH10_HUMAN - sp|P35580|MYH10_HUMAN	1	K.DEELLKVK.E - K.EKQTK.V	BS3	863	867	6	2	2	2.82078	1	1
ec09118_240607_RpL40_vsv_BS3	sp|P35580|MYH10_HUMAN - sp|P35580|MYH10_HUMAN	1	K.ETKALSLAR.A - R.SAAQKSDNAR.Q	BS3	1484	1782	3	5	6	3.61985	1	1
ec09118_240607_RpL40_vsv_BS3	sp|P35580|MYH10_HUMAN - sp|P35580|MYH10_HUMAN	1	K.IGQLEEQLEQEAKER.A - R.AAANKLVR.R	BS3	1835	1842	13	5	4	3.09965	1	1
ec09118_240607_RpL40_vsv_BS3	sp|P36578|RL4_HUMAN - sp|P36578|RL4_HUMAN	1	R.PLISVYSEKGESSGK.N - R.IEEVPELPLVVEDKVEGYK.K	BS3	14	157	9	14	11	4.02701	2	1
ec09118_240607_RpL40_vsv_BS3	sp|P36578|RL4_HUMAN - sp|P36578|RL4_HUMAN	1	R.PLISVYSEKGESSGK.N - K.LKAWNDIK.K	BS3	14	175	9	2	4	3.53503	2	1
ec09118_240607_RpL40_vsv_BS3	sp|P36578|RL4_HUMAN - sp|P36578|RL4_HUMAN	1	K.GESSGKNVTLPAVFK.A - R.IEEVPELPLVVEDKVEGYK.K	BS3	20	157	6	14	9	3.78095	1	1
ec09118_240607_RpL40_vsv_BS3	sp|P36578|RL4_HUMAN - sp|P36578|RL4_HUMAN	1	K.VEGYKK.T - R.GPCIIYNEDNGIIKAFR.N	BS3	162	219	5	14	1	2.8959	1	1
ec09118_240607_RpL40_vsv_BS3	sp|P36578|RL4_HUMAN - sp|P36578|RL4_HUMAN	1	R.NIPGITLLNVSKLNILK.L - R.KLDELYGTWR.K	BS3	234	259	12	1	7	3.97782	3	1
ec09118_240607_RpL40_vsv_BS3	sp|P36578|RL4_HUMAN - sp|P36578|RL4_HUMAN	1	R.KLDELYGTWR.K - R.KAASLK.S	BS3	259	269	1	1	4	3.13522	1	1
ec09118_240607_RpL40_vsv_BS3	sp|P36578|RL4_HUMAN - sp|P36578|RL4_HUMAN	1	R.NHKLR.V - K.SDEKAAVAGK.K	BS3	348	368	3	4	3	3.90906	1	1
ec09118_240607_RpL40_vsv_BS3	sp|P38919|IF4A3_HUMAN - sp|P38919|IF4A3_HUMAN	1	R.EANFTVSSMHGDMPQKER.E - R.ESIMKEFR.S	BS3	314	321	16	5	3	3.12576	1	1
ec09118_240607_RpL40_vsv_BS3	sp|P39023|RL3_HUMAN - sp|P39023|RL3_HUMAN	1	R.KFSAPR.H - R.IAKEEGA.-	BS3	5	399	1	3	4	3.03015	1	1
ec09118_240607_RpL40_vsv_BS3	sp|P39023|RL3_HUMAN - sp|P39023|RL3_HUMAN	1	K.SFPKDDPSK.P - R.KSLLVQTK.R	BS3	34	349	4	1	7	3.78818	2	1
ec09118_240607_RpL40_vsv_BS3	sp|P39023|RL3_HUMAN - sp|P39023|RL3_HUMAN	1	K.DDPSKPVHLTAFLGYK.A - R.KSLLVQTK.R	BS3	39	349	5	1	9	3.90528	1	1
ec09118_240607_RpL40_vsv_BS3	sp|P39023|RL3_HUMAN - sp|P39023|RL3_HUMAN	1	R.EVDRPGSKVNK.K - R.IAKEEGA.-	BS3	66	399	8	3	7	2.83043	1	1
ec09118_240607_RpL40_vsv_BS3	sp|P39023|RL3_HUMAN - sp|P39023|RL3_HUMAN	1	K.WQDEDGKK.Q - K.DFSSMKK.Y	BS3	143	154	7	6	7	4.35	6	3
ec09118_240607_RpL40_vsv_BS3	sp|P39023|RL3_HUMAN - sp|P39023|RL3_HUMAN	1	K.KQLEK.D - K.DFSSMKK.Y	BS3	144	154	1	6	3	3.27862	1	1
ec09118_240607_RpL40_vsv_BS3	sp|P39023|RL3_HUMAN - sp|P39023|RL3_HUMAN	1	K.QLEKDFSSMK.K - K.KYCQVIR.V	BS3	148	155	4	1	7	4.24788	3	1
ec09118_240607_RpL40_vsv_BS3	sp|P39023|RL3_HUMAN - sp|P39023|RL3_HUMAN	1	K.LIKNNASTDYDLSDK.S - K.KAFMGPLK.K	BS3	300	386	3	1	6	3.95524	2	1
ec09118_240607_RpL40_vsv_BS3	sp|P39023|RL3_HUMAN - sp|P39023|RL3_HUMAN	1	K.LIKNNASTDYDLSDK.S - R.IAKEEGA.-	BS3	300	399	3	3	3	3.85013	1	1
ec09118_240607_RpL40_vsv_BS3	sp|P39023|RL3_HUMAN - sp|P39023|RL3_HUMAN	1	K.SLLVQTKR.R - R.ALEKIDLK.F	BS3	356	362	7	4	5	3.94505	1	1
ec09118_240607_RpL40_vsv_BS3	sp|P39023|RL3_HUMAN - sp|P39023|RL3_HUMAN	1	K.FIDTTSKFGHGR.F - R.IAKEEGA.-	BS3	373	399	7	3	5	3.60634	1	1
ec09118_240607_RpL40_vsv_BS3	sp|P39023|RL3_HUMAN - sp|P39023|RL3_HUMAN	1	K.KAFMGPLK#K.D - R.IAKEEGA.-	BS3	386	399	1	3	6	4.42646	7	5
ec09118_240607_RpL40_vsv_BS3	sp|P39023|RL3_HUMAN - sp|P39023|RL3_HUMAN	1	K.AFMGPLKK.D - R.IAKEEGA.-	BS3	393	399	7	3	3	2.82859	1	1
ec09118_240607_RpL40_vsv_BS3	sp|P39023|RL3_HUMAN - sp|P62917|RL8_HUMAN	1	R.IAKEEGA.- - R.KVGLIAAR.R	BS3	399	234	3	1	6	3.62552	1	1
ec09118_240607_RpL40_vsv_BS3	sp|P41252|SYIC_HUMAN - sp|P41252|SYIC_HUMAN	1	K.DADKSIIR.T - R.TLKEQGR.L	BS3	375	382	4	3	5	3.64839	3	1
ec09118_240607_RpL40_vsv_BS3	sp|P41252|SYIC_HUMAN - sp|P41252|SYIC_HUMAN	1	R.KVTLSTDK.N - K.NKYGIR.L	BS3	878	887	1	2	6	4.31836	2	1
ec09118_240607_RpL40_vsv_BS3	sp|P41252|SYIC_HUMAN - sp|Q02878|RL6_HUMAN	1	R.IQKLR.K - K.YSAAKSK.V	BS3	996	77	3	5	3	3.09953	1	1
ec09118_240607_RpL40_vsv_BS3	sp|P41252|SYIC_HUMAN - sp|Q9P2J5|SYLC_HUMAN	1	R.KDSLPVCPVDASGCFTTEVTDFAGQYVK.D - R.VPVLGKEYTEK.T	BS3	344	1133	1	6	7	3.92087	2	1
ec09118_240607_RpL40_vsv_BS3	sp|P46777|RL5_HUMAN - sp|P46777|RL5_HUMAN	1	+.G]FVKVVK.N - K.NKAYFK.R	BS3	5	10	4	2	6	4.65547	1	1
ec09118_240607_RpL40_vsv_BS3	sp|P46777|RL5_HUMAN - sp|P46777|RL5_HUMAN	1	K.GAVDGGLSIPHSTKR.F - R.FPGYDSESKEFNAEVHR.K	BS3	178	188	14	9	12	3.48936	2	1
ec09118_240607_RpL40_vsv_BS3	sp|P46777|RL5_HUMAN - sp|P46777|RL5_HUMAN	1	R.YLMEEDEDAYKK.Q - K.QFSQYIKNSVTPDMMEEMYK.K	BS3	220	228	11	7	7	3.81286	6	2
ec09118_240607_RpL40_vsv_BS3	sp|P46777|RL5_HUMAN - sp|P46777|RL5_HUMAN	1	R.ENPVYEK#KPK.K - K.KEVK#K.K	BS3	256	259	8	1	4	3.40714	1	1
ec09118_240607_RpL40_vsv_BS3	sp|P46777|RL5_HUMAN - sp|P46777|RL5_HUMAN	1	K.MSLAQKK.D - R.VAQKK#ASFLR.A	BS3	276	283	6	4	6	2.99481	1	1
ec09118_240607_RpL40_vsv_BS3	sp|P46777|RL5_HUMAN - sp|P62913|RL11_HUMAN	1	+.GFVK#VVK.N - R.ISKEEAMR.W	BS3	2	159	1	3	7	4.16147	4	4
ec09118_240607_RpL40_vsv_BS3	sp|P46777|RL5_HUMAN - sp|P62913|RL11_HUMAN	1	K.KQFSQYIK.N - +.A}QDQGEKENPMR.E	BS3	221	8	1	7	6	3.47562	1	1
ec09118_240607_RpL40_vsv_BS3	sp|P46781|RS9_HUMAN - sp|P46781|RS9_HUMAN	1	R.LDQELKLIGEYGLR.N - R.VKFTLAK.I	BS3	30	47	6	2	4	3.58707	2	1
ec09118_240607_RpL40_vsv_BS3	sp|P46781|RS9_HUMAN - sp|P46781|RS9_HUMAN	1	R.ELLTLDEKDPR.R - K.MKLDYILGLK.I	BS3	66	93	8	2	6	3.33078	2	1
ec09118_240607_RpL40_vsv_BS3	sp|P46781|RS9_HUMAN - sp|P46781|RS9_HUMAN	1	R.KQVVNIPSFIVR.L - R.K#NAKK#GQGGAGAGDDEEED.-	BS3	139	179	1	4	4	2.96333	1	1
ec09118_240607_RpL40_vsv_BS3	sp|P46781|RS9_HUMAN - sp|P62244|RS15A_HUMAN	1	R.ELLTLDEKDPR.R - R.FDVQLKDLEK.W	BS3	66	84	8	6	8	3.51284	2	1
ec09118_240607_RpL40_vsv_BS3	sp|P46781|RS9_HUMAN - sp|P62701|RS4X_HUMAN	1	R.ELLTLDEKDPR.R - R.LAAKQSSG.-	BS3	66	259	8	4	4	3.249	1	1
ec09118_240607_RpL40_vsv_BS3	sp|P46781|RS9_HUMAN - sp|P62701|RS4X_HUMAN	1	K.MKLDYILGLK.I - R.LAAKQSSG.-	BS3	93	259	2	4	6	3.27718	1	1
ec09118_240607_RpL40_vsv_BS3	sp|P46781|RS9_HUMAN - sp|P62701|RS4X_HUMAN	1	R.KQVVNIPSFIVR.L - R.LAAKQSSG.-	BS3	139	259	1	4	4	4.54575	1	1
ec09118_240607_RpL40_vsv_BS3	sp|P46781|RS9_HUMAN - sp|P62701|RS4X_HUMAN	1	R.LDSQKHIDFSLR.S - R.LAAKQSSG.-	BS3	155	259	5	4	8	3.87521	3	1
ec09118_240607_RpL40_vsv_BS3	sp|P46781|RS9_HUMAN - sp|P62847|RS24_HUMAN	1	R.KQVVNIPSFIVR.L - +.M*NDTVTIR.T	BS3	139	1	1	1	5	4.29545	5	2
ec09118_240607_RpL40_vsv_BS3	sp|P46783|RS10_HUMAN - sp|P46783|RS10_HUMAN	1	K.AMQSLKSR.G - R.GYVKEQFAWR.H	BS3	53	59	6	4	9	4.618	2	1
ec09118_240607_RpL40_vsv_BS3	sp|P46783|RS10_HUMAN - sp|Q8NC51|PAIRB_HUMAN	1	R.PKGLEGER.P - K.AIQNKDR.A	BS3	107	299	2	5	8	4.2153	1	1
ec09118_240607_RpL40_vsv_BS3	sp|P46783|RS10_HUMAN - sp|Q8NC51|PAIRB_HUMAN	1	R.PKGLEGER.P - R.AKVEFNIR.K	BS3	107	303	2	2	6	3.77586	2	1
ec09118_240607_RpL40_vsv_BS3	sp|P46783|RS10_HUMAN - sp|Q9P2J5|SYLC_HUMAN	1	R.PKGLEGER.P - R.LM*KMNR.G	BS3	107	1102	2	3	2	3.04561	1	1
ec09118_240607_RpL40_vsv_BS3	sp|P48643|TCPE_HUMAN - sp|P48643|TCPE_HUMAN	1	K.VEGKVGGR.L - K.MIIEEAKR.S	BS3	214	399	4	7	5	3.91743	3	1
ec09118_240607_RpL40_vsv_BS3	sp|P48643|TCPE_HUMAN - sp|P48643|TCPE_HUMAN	1	R.LEDTKLIK.G - K.KVEDAK.I	BS3	223	242	5	1	4	3.5072	1	1
ec09118_240607_RpL40_vsv_BS3	sp|P49368|TCPG_HUMAN - sp|P49368|TCPG_HUMAN	1	R.VEKIPGGIIEDSCVLR.G - R.GASKEILSEVER.N	BS3	203	381	3	4	9	4.35289	3	1
ec09118_240607_RpL40_vsv_BS3	sp|P50914|RL14_HUMAN - sp|P50914|RL14_HUMAN	1	R.IIKNEVK.K - K.LQKAALLK.A	BS3	124	132	3	3	5	3.71913	2	1
ec09118_240607_RpL40_vsv_BS3	sp|P50914|RL14_HUMAN - sp|P50914|RL14_HUMAN	1	R.IIKNEVK.K - K.AALLKASPK.K	BS3	124	137	3	5	4	3.16472	1	1
ec09118_240607_RpL40_vsv_BS3	sp|P50914|RL14_HUMAN - sp|P62841|RS15_HUMAN	1	K.ITAASKK.A - K.PVKHGR.P	BS3	171	127	6	3	5	3.18752	1	1
ec09118_240607_RpL40_vsv_BS3	sp|P50914|RL14_HUMAN - sp|Q02878|RL6_HUMAN	1	K.VMKAK.K - K.IKAIPQLQGYLR.S	BS3	114	262	3	2	2	3.35621	1	1
ec09118_240607_RpL40_vsv_BS3	sp|P50990|TCPQ_HUMAN - sp|P50990|TCPQ_HUMAN	1	R.LNSKWDLR.R - R.LCKTVGATALPR.L	BS3	318	326	4	3	5	3.83693	1	1
ec09118_240607_RpL40_vsv_BS3	sp|P50990|TCPQ_HUMAN - sp|P50990|TCPQ_HUMAN	1	R.LCKTVGATALPR.L - R.AVDDGVNTFKVLTR.D	BS3	326	400	3	10	7	3.80005	1	1
ec09118_240607_RpL40_vsv_BS3	sp|P50991|TCPD_HUMAN - sp|P50991|TCPD_HUMAN	1	+.PENVAPR.S - R.GKGAYQDR.D	BS3	2	21	1	2	7	5.04065	1	1
ec09118_240607_RpL40_vsv_BS3	sp|P50991|TCPD_HUMAN - sp|P50991|TCPD_HUMAN	1	+.PENVAPR.S - R.FSNISAAKAVADAIR.T	BS3	2	42	1	8	4	3.45178	1	1
ec09118_240607_RpL40_vsv_BS3	sp|P50991|TCPD_HUMAN - sp|P68371|TBB4B_HUMAN	1	+.PENVAPR.S - R.KLAVNMVPFPR.L	BS3	2	252	1	1	4	3.82558	1	1
ec09118_240607_RpL40_vsv_BS3	sp|P50991|TCPD_HUMAN - sp|P78371|TCPB_HUMAN	1	+.PENVAPR.S - R.VDNIIKAAPR.K	BS3	2	522	1	6	5	4.47985	1	1
ec09118_240607_RpL40_vsv_BS3	sp|P50991|TCPD_HUMAN - sp|P78371|TCPB_HUMAN	1	R.GKGAYQDR.D - +.A}SLSLAPVNIFKAGADEER.A	BS3	21	13	2	12	4	3.64182	1	1
ec09118_240607_RpL40_vsv_BS3	sp|P50991|TCPD_HUMAN - sp|P78371|TCPB_HUMAN	1	R.GKGAYQDR.D - R.EAESLIAKK.I	BS3	21	119	2	8	5	3.71226	1	1
ec09118_240607_RpL40_vsv_BS3	sp|P50991|TCPD_HUMAN - sp|P78371|TCPB_HUMAN	1	R.DKPAQIR.F - R.EAESLIAKK.I	BS3	29	119	2	8	5	4.10787	2	1
ec09118_240607_RpL40_vsv_BS3	sp|P55072|TERA_HUMAN - sp|P55072|TERA_HUMAN	1	R.KQLAQIK.E - R.EIFDKAR.Q	BS3	211	565	1	5	4	3.0289	1	1
ec09118_240607_RpL40_vsv_BS3	sp|P55072|TERA_HUMAN - sp|P55072|TERA_HUMAN	1	K.FLKFGMTPSK.G - R.VINQILTEMDGMSTKK.N	BS3	505	614	3	15	3	3.13727	1	1
ec09118_240607_RpL40_vsv_BS3	sp|P56192|SYMC_HUMAN - sp|P56192|SYMC_HUMAN	1	R.AGMFVSKFFGGYVPEMVLTPDDQR.L - R.IKGSEADR.Q	BS3	663	729	7	2	5	3.99003	2	2
ec09118_240607_RpL40_vsv_BS3	sp|P61247|RS3A_HUMAN - sp|P61247|RS3A_HUMAN	1	+.AVGK#NK.R - K.KVVDPFSK.K	BS3	2	20	1	1	7	4.61012	2	2
ec09118_240607_RpL40_vsv_BS3	sp|P61247|RS3A_HUMAN - sp|P61247|RS3A_HUMAN	1	+.AVGK#NK.R - R.TQGTKIASDGLK.G	BS3	2	56	1	5	4	3.74772	1	1
ec09118_240607_RpL40_vsv_BS3	sp|P61247|RS3A_HUMAN - sp|P61247|RS3A_HUMAN	1	R.LTKGGK.K - R.TQGTKIASDGLK.G	BS3	11	56	3	5	2	3.28654	1	1
ec09118_240607_RpL40_vsv_BS3	sp|P61247|RS3A_HUMAN - sp|P61247|RS3A_HUMAN	1	R.LTK#GGKK.G - K.KVVDPFSK.K	BS3	14	20	6	1	4	3.15777	1	1
ec09118_240607_RpL40_vsv_BS3	sp|P61247|RS3A_HUMAN - sp|P61247|RS3A_HUMAN	1	K.KVVDPFSK.K - R.TQGTKIASDGLK.G	BS3	20	56	1	5	7	4.14229	1	1
ec09118_240607_RpL40_vsv_BS3	sp|P61247|RS3A_HUMAN - sp|P61247|RS3A_HUMAN	1	K.VVDPFSKK.D - R.TQGTKIASDGLK.G	BS3	27	56	7	5	8	3.56138	2	1
ec09118_240607_RpL40_vsv_BS3	sp|P61247|RS3A_HUMAN - sp|P61247|RS3A_HUMAN	1	K.DWYDVKAPAMFNIR.N - K.LITEDVQGKNCLTNFHGMDLTR.D	BS3	34	94	6	9	12	4.5432	3	2
ec09118_240607_RpL40_vsv_BS3	sp|P61247|RS3A_HUMAN - sp|P61247|RS3A_HUMAN	1	K.DWYDVKAPAMFNIR.N - K.LMELHGEGSSSGKATGDETGAK.V	BS3	34	240	6	13	13	4.5696	2	2
ec09118_240607_RpL40_vsv_BS3	sp|P61247|RS3A_HUMAN - sp|P61247|RS3A_HUMAN	1	K.DWYDVKAPAMFNIR.N - K.ATGDETGAKVER.A	BS3	34	249	6	9	13	5.56107	4	1
ec09118_240607_RpL40_vsv_BS3	sp|P61247|RS3A_HUMAN - sp|P61247|RS3A_HUMAN	1	R.NIGKTLVTR.T - R.TQGTK#IASDGLKGR.V	BS3	46	63	4	12	6	3.47842	1	1
ec09118_240607_RpL40_vsv_BS3	sp|P61247|RS3A_HUMAN - sp|P61247|RS3A_HUMAN	1	R.NIGKTLVTR.T - K.LITEDVQGKNCLTNFHGMDLTR.D	BS3	46	94	4	9	5	3.32026	3	2
ec09118_240607_RpL40_vsv_BS3	sp|P61247|RS3A_HUMAN - sp|P61247|RS3A_HUMAN	1	R.NIGKTLVTR.T - R.EVQTNDLKEVVNK.L	BS3	46	182	4	8	5	2.87442	1	1
ec09118_240607_RpL40_vsv_BS3	sp|P61247|RS3A_HUMAN - sp|P61247|RS3A_HUMAN	1	R.TQGTKIASDGLK.G - K.LITEDVQGKNCLTNFHGMDLTR.D	BS3	56	94	5	9	9	4.04495	3	2
ec09118_240607_RpL40_vsv_BS3	sp|P61247|RS3A_HUMAN - sp|P61247|RS3A_HUMAN	1	K.IASDGLKGR.V - K.PKFELGK.L	BS3	63	222	7	2	6	4.32359	4	2
ec09118_240607_RpL40_vsv_BS3	sp|P61247|RS3A_HUMAN - sp|P61247|RS3A_HUMAN	1	K.MCSMVKK.W - R.LFCVGFTKK.R	BS3	115	144	6	8	9	5.1609	1	1
ec09118_240607_RpL40_vsv_BS3	sp|P61247|RS3A_HUMAN - sp|P61247|RS3A_HUMAN	1	R.LFCVGFTKK.R - K.LIPDSIGKDIEK.A	BS3	144	195	8	8	6	3.44093	3	1
ec09118_240607_RpL40_vsv_BS3	sp|P61247|RS3A_HUMAN - sp|P61247|RS3A_HUMAN	1	R.LFCVGFTKK.R - K.DIEKACQSIYPLHDVFVR.K	BS3	144	199	8	4	13	4.12455	2	1
ec09118_240607_RpL40_vsv_BS3	sp|P61247|RS3A_HUMAN - sp|P61247|RS3A_HUMAN	1	K.KMMEIMTR.E - K.DIEKACQSIYPLHDVFVR.K	BS3	167	199	1	4	7	5.04512	3	2
ec09118_240607_RpL40_vsv_BS3	sp|P61247|RS3A_HUMAN - sp|P61247|RS3A_HUMAN	1	R.EVQTNDLKEVVNK.L - K.LMELHGEGSSSGKATGDETGAK.V	BS3	182	240	8	13	10	4.31196	5	2
ec09118_240607_RpL40_vsv_BS3	sp|P61247|RS3A_HUMAN - sp|P61247|RS3A_HUMAN	1	R.EVQTNDLKEVVNK.L - K.ATGDETGAKVER.A	BS3	182	249	8	9	12	4.83043	2	1
ec09118_240607_RpL40_vsv_BS3	sp|P61247|RS3A_HUMAN - sp|P61247|RS3A_HUMAN	1	K.EVVNKLIPDSIGK.D - K.DIEKACQSIYPLHDVFVR.K	BS3	187	199	5	4	11	3.77694	2	1
ec09118_240607_RpL40_vsv_BS3	sp|P61247|RS3A_HUMAN - sp|P62263|RS14_HUMAN	1	R.LTKGGK.K - R.VTGGMKVK.A	BS3	11	61	3	6	4	3.66874	1	1
ec09118_240607_RpL40_vsv_BS3	sp|P61247|RS3A_HUMAN - sp|P62424|RL7A_HUMAN	1	K.DWYDVKAPAMFNIR.N - K.AK#ELATKLG.-	BS3	34	264	6	7	5	4.17486	8	3
ec09118_240607_RpL40_vsv_BS3	sp|P61247|RS3A_HUMAN - sp|P62424|RL7A_HUMAN	1	R.NIGKTLVTR.T - K.ELATKLG.-	BS3	46	264	4	5	5	3.06909	1	1
ec09118_240607_RpL40_vsv_BS3	sp|P61247|RS3A_HUMAN - sp|P62424|RL7A_HUMAN	1	R.TQGTKIASDGLK.G - K.AKELATK.L	BS3	56	259	5	2	4	3.24981	1	1
ec09118_240607_RpL40_vsv_BS3	sp|P61247|RS3A_HUMAN - sp|P62424|RL7A_HUMAN	1	R.TQGTKIASDGLK.G - K.ELATKLG.-	BS3	56	264	5	5	7	3.36689	2	2
ec09118_240607_RpL40_vsv_BS3	sp|P61247|RS3A_HUMAN - sp|P62424|RL7A_HUMAN	1	K.IASDGLKGR.V - K.AKELATK.L	BS3	63	259	7	2	6	4.36165	3	2
ec09118_240607_RpL40_vsv_BS3	sp|P61247|RS3A_HUMAN - sp|P62424|RL7A_HUMAN	1	K.LITEDVQGKNCLTNFHGMDLTR.D - K.AK#ELATKLG.-	BS3	94	264	9	7	6	3.46851	1	1
ec09118_240607_RpL40_vsv_BS3	sp|P61247|RS3A_HUMAN - sp|P62424|RL7A_HUMAN	1	R.EVQTNDLKEVVNK.L - K.ELATKLG.-	BS3	182	264	8	5	3	3.30292	3	2
ec09118_240607_RpL40_vsv_BS3	sp|P61247|RS3A_HUMAN - sp|P62424|RL7A_HUMAN	1	K.KPKFELGK.L - R.IAKLEK.A	BS3	222	252	3	3	5	4.69337	4	3
ec09118_240607_RpL40_vsv_BS3	sp|P61247|RS3A_HUMAN - sp|P62424|RL7A_HUMAN	1	K.PKFELGK.L - K.AKELATK.L	BS3	222	259	2	2	12	6.11232	4	3
ec09118_240607_RpL40_vsv_BS3	sp|P61247|RS3A_HUMAN - sp|P62424|RL7A_HUMAN	1	K.ATGDETGAKVER.A - K.AKELATK.L	BS3	249	259	9	2	5	4.05944	1	1
ec09118_240607_RpL40_vsv_BS3	sp|P61247|RS3A_HUMAN - sp|P62424|RL7A_HUMAN	1	K.ATGDETGAKVER.A - K.AK#ELATKLG.-	BS3	249	264	9	7	5	3.4413	2	2
ec09118_240607_RpL40_vsv_BS3	sp|P61247|RS3A_HUMAN - sp|P62847|RS24_HUMAN	1	K.IASDGLKGR.V - R.EKLAK.M	BS3	63	43	7	2	3	3.42106	1	1
ec09118_240607_RpL40_vsv_BS3	sp|P61247|RS3A_HUMAN - sp|P62917|RL8_HUMAN	1	R.TQGTKIASDGLK.G - K.TVQEKEN.-	BS3	56	255	5	5	4	3.6838	1	1
ec09118_240607_RpL40_vsv_BS3	sp|P61247|RS3A_HUMAN - sp|P62917|RL8_HUMAN	1	K.PKFELGK.L - R.ASGNYATVISHNPETKK.T	BS3	222	144	2	16	5	3.67938	5	1
ec09118_240607_RpL40_vsv_BS3	sp|P61513|RL37A_HUMAN - sp|P61513|RL37A_HUMAN	1	K.KVGIVGK.Y - K.KIEISQHAK.Y	BS3	7	28	1	1	6	3.49098	1	1
ec09118_240607_RpL40_vsv_BS3	sp|P61513|RL37A_HUMAN - sp|P62917|RL8_HUMAN	1	K.ELKDQ.- - K.KAQLNIGNVLPVGTMPEGTIVCCLEEK.P	BS3	90	93	3	1	3	4.11257	4	2
ec09118_240607_RpL40_vsv_BS3	sp|P61513|RL37A_HUMAN - sp|P62917|RL8_HUMAN	1	R.LK#ELKDQ.- - R.IDKPILK#AGR.A	BS3	90	177	5	3	4	3.61084	1	1
ec09118_240607_RpL40_vsv_BS3	sp|P62081|RS7_HUMAN - sp|P62081|RS7_HUMAN	1	+.MFSSSAK.I - K.IVKPNGEKPDEFESGISQALLELEMNSDLK.A	BS3	1	15	1	8	5	2.95728	1	1
ec09118_240607_RpL40_vsv_BS3	sp|P62081|RS7_HUMAN - sp|P62081|RS7_HUMAN	1	+.MFSSSAK.I - K.PNGEKPDEFESGISQALLELEMNSDLKAQLR.E	BS3	1	37	1	27	3	3.63341	1	1
ec09118_240607_RpL40_vsv_BS3	sp|P62081|RS7_HUMAN - sp|P62081|RS7_HUMAN	1	+.MFSSSAK.I - R.ELEK#KFSGK.H	BS3	1	86	1	5	6	4.1668	1	1
ec09118_240607_RpL40_vsv_BS3	sp|P62081|RS7_HUMAN - sp|P62081|RS7_HUMAN	1	+.MFSSSAK.I - K.KLTGK.D	BS3	1	179	1	1	2	3.44283	1	1
ec09118_240607_RpL40_vsv_BS3	sp|P62081|RS7_HUMAN - sp|P62081|RS7_HUMAN	1	+.M}FSSSAKIVK.P - K.KLTGK.D	BS3	7	179	7	1	3	3.6861	1	1
ec09118_240607_RpL40_vsv_BS3	sp|P62081|RS7_HUMAN - sp|P62081|RS7_HUMAN	1	R.ELNITAAKEIEVGGGR.K - K.KLTGK.D	BS3	49	179	8	1	3	4.03592	7	1
ec09118_240607_RpL40_vsv_BS3	sp|P62081|RS7_HUMAN - sp|P62081|RS7_HUMAN	1	R.VKLDGSR.L - R.LIKVHLDK.A	BS3	147	155	2	3	5	3.73064	5	2
ec09118_240607_RpL40_vsv_BS3	sp|P62081|RS7_HUMAN - sp|P62081|RS7_HUMAN	1	R.VKLDGSR.L - K.VETFSGVYKK.L	BS3	147	178	2	9	4	3.65177	2	1
ec09118_240607_RpL40_vsv_BS3	sp|P62081|RS7_HUMAN - sp|P62280|RS11_HUMAN	1	R.TKNK#QK.R - R.FNVLKVTK.A	BS3	111	144	2	5	5	3.81621	2	1
ec09118_240607_RpL40_vsv_BS3	sp|P62081|RS7_HUMAN - sp|P62280|RS11_HUMAN	1	R.TK#NKQK.R - K.AAGTKK.Q	BS3	113	152	4	5	6	3.95662	1	1
ec09118_240607_RpL40_vsv_BS3	sp|P62081|RS7_HUMAN - sp|Q9BVP2|GNL3_HUMAN	1	K.SFQKIQVR.L - R.KEAK#K.R	BS3	74	34	4	1	3	2.82114	1	1
ec09118_240607_RpL40_vsv_BS3	sp|P62244|RS15A_HUMAN - sp|P62244|RS15A_HUMAN	1	K.SINNAEKR.G - R.LNKCGVISPR.F	BS3	19	71	7	3	8	4.38898	2	1
ec09118_240607_RpL40_vsv_BS3	sp|P62263|RS14_HUMAN - sp|P62263|RS14_HUMAN	1	R.CKELGITALHIK.L - R.SGMKIGR.I	BS3	86	125	2	4	4	4.08779	2	2
ec09118_240607_RpL40_vsv_BS3	sp|P62280|RS11_HUMAN - sp|P62280|RS11_HUMAN	1	+.ADIQTER.A - R.VLLGETGKEK.L	BS3	2	30	1	8	4	2.81273	1	1
ec09118_240607_RpL40_vsv_BS3	sp|P62280|RS11_HUMAN - sp|P62280|RS11_HUMAN	1	R.VLLGETGKEK.L - K.TPKEAIEGTYIDK.K	BS3	30	48	8	3	8	3.85025	1	1
ec09118_240607_RpL40_vsv_BS3	sp|P62280|RS11_HUMAN - sp|P62280|RS11_HUMAN	1	R.VLLGETGK#EKLPR.Y - K.TPKEAIEGTYIDK.K	BS3	32	48	10	3	13	4.95514	2	2
ec09118_240607_RpL40_vsv_BS3	sp|P62280|RS11_HUMAN - sp|P62280|RS11_HUMAN	1	K.NIGLGFKTPK.E - R.FNVLKVTK.A	BS3	45	144	7	5	10	4.99993	5	2
ec09118_240607_RpL40_vsv_BS3	sp|P62280|RS11_HUMAN - sp|P62280|RS11_HUMAN	1	K.NIGLGFKTPK.E - K.VTKAAGTK.K	BS3	45	147	7	3	4	3.55324	1	1
ec09118_240607_RpL40_vsv_BS3	sp|P62280|RS11_HUMAN - sp|P62280|RS11_HUMAN	1	K.NIGLGFKTPK.E - K.AAGTKK.Q	BS3	45	152	7	5	3	3.30749	2	1
ec09118_240607_RpL40_vsv_BS3	sp|P62280|RS11_HUMAN - sp|P62280|RS11_HUMAN	1	K.NIGLGFKTPK.E - K.KQFQK.F	BS3	45	153	7	1	3	3.15999	1	1
ec09118_240607_RpL40_vsv_BS3	sp|P62280|RS11_HUMAN - sp|P62280|RS11_HUMAN	1	K.NIGLGFKTPK.E - K.QFQKF.-	BS3	45	157	7	4	4	2.81524	1	1
ec09118_240607_RpL40_vsv_BS3	sp|P62280|RS11_HUMAN - sp|P62280|RS11_HUMAN	1	K.TPKEAIEGTYIDK.K - R.FNVLKVTK.A	BS3	48	144	3	5	7	4.54181	2	1
ec09118_240607_RpL40_vsv_BS3	sp|P62280|RS11_HUMAN - sp|P62280|RS11_HUMAN	1	K.TPKEAIEGTYIDK.K - K.AAGTKK.Q	BS3	48	152	3	5	5	3.72051	1	1
ec09118_240607_RpL40_vsv_BS3	sp|P62280|RS11_HUMAN - sp|P62280|RS11_HUMAN	1	K.TPKEAIEGTYIDK.K - K.QFQKF.-	BS3	48	157	3	4	4	3.29953	2	1
ec09118_240607_RpL40_vsv_BS3	sp|P62280|RS11_HUMAN - sp|P62280|RS11_HUMAN	1	K.MKMQR.T - K.KQFQK#F.-	BS3	81	153	2	1	2	2.83794	1	1
ec09118_240607_RpL40_vsv_BS3	sp|P62280|RS11_HUMAN - sp|P62280|RS11_HUMAN	1	R.FNVLKVTK.A - K.AAGTKK.Q	BS3	144	152	5	5	3	3.07206	1	1
ec09118_240607_RpL40_vsv_BS3	sp|P62280|RS11_HUMAN - sp|P62280|RS11_HUMAN	1	R.FNVLKVTK.A - K.K#QFQKF.-	BS3	144	157	5	5	8	4.97438	3	3
ec09118_240607_RpL40_vsv_BS3	sp|P62280|RS11_HUMAN - sp|P62753|RS6_HUMAN	1	R.FNVLKVTK.A - K.SESSQK.-	BS3	144	249	5	6	4	2.81975	1	1
ec09118_240607_RpL40_vsv_BS3	sp|P62424|RL7A_HUMAN - sp|P62424|RL7A_HUMAN	1	R.PK#NFGIGQDIQPKR.D - R.FVKWPR.Y	BS3	48	56	13	3	4	3.38377	1	1
ec09118_240607_RpL40_vsv_BS3	sp|P62424|RL7A_HUMAN - sp|P62424|RL7A_HUMAN	1	R.AILYKR.L - R.IAKLEK#AK.A	BS3	72	252	5	3	3	4.04967	1	1
ec09118_240607_RpL40_vsv_BS3	sp|P62424|RL7A_HUMAN - sp|P62424|RL7A_HUMAN	1	R.LKVPPAINQFTQALDR.Q - K.AKELATK#LG.-	BS3	75	259	2	2	4	3.37591	2	1
ec09118_240607_RpL40_vsv_BS3	sp|P62424|RL7A_HUMAN - sp|P62424|RL7A_HUMAN	1	R.LKVPPAINQFTQALDR.Q - K.ELATKLG.-	BS3	75	264	2	5	4	3.79496	1	1
ec09118_240607_RpL40_vsv_BS3	sp|P62424|RL7A_HUMAN - sp|P62424|RL7A_HUMAN	1	R.AGVNTVTTLVENKK.A - R.KMGVPYCIIK.G	BS3	150	176	13	1	11	4.30519	2	1
ec09118_240607_RpL40_vsv_BS3	sp|P62424|RL7A_HUMAN - sp|P62424|RL7A_HUMAN	1	R.IAKLEK#AK.A - K.AKELATK.L	BS3	252	259	3	2	6	4.07227	2	2
ec09118_240607_RpL40_vsv_BS3	sp|P62424|RL7A_HUMAN - sp|P62917|RL8_HUMAN	1	R.IAKLEK.A - R.ASGNYATVISHNPETKK.T	BS3	252	144	3	16	3	3.51723	1	1
ec09118_240607_RpL40_vsv_BS3	sp|P62701|RS4X_HUMAN - sp|P62701|RS4X_HUMAN	1	R.PSTGPHKLR.E - R.KIFVGTK.G	BS3	37	128	7	1	8	3.71085	1	1
ec09118_240607_RpL40_vsv_BS3	sp|P62701|RS4X_HUMAN - sp|P62701|RS4X_HUMAN	1	R.FIKIDGK.V - R.TDITYPAGFMDVISIDKTGENFR.L	BS3	71	94	3	17	4	2.83996	1	1
ec09118_240607_RpL40_vsv_BS3	sp|P62701|RS4X_HUMAN - sp|P62701|RS4X_HUMAN	1	R.FIKIDGK.V - R.ITPEEAKYK.L	BS3	71	120	3	7	5	3.26804	2	1
ec09118_240607_RpL40_vsv_BS3	sp|P62701|RS4X_HUMAN - sp|P62701|RS4X_HUMAN	1	R.LIYDTKGR.F - R.GKGIR.L	BS3	106	242	6	2	1	2.835	1	1
ec09118_240607_RpL40_vsv_BS3	sp|P62701|RS4X_HUMAN - sp|P62701|RS4X_HUMAN	1	R.LIYDTKGR.F - R.LAAKQSSG.-	BS3	106	259	6	4	5	2.80376	1	1
ec09118_240607_RpL40_vsv_BS3	sp|P62701|RS4X_HUMAN - sp|P62701|RS4X_HUMAN	1	R.ITPEEAKYK.L - K.GNKPWISLPR.G	BS3	120	233	7	3	7	3.99729	1	1
ec09118_240607_RpL40_vsv_BS3	sp|P62701|RS4X_HUMAN - sp|P62701|RS4X_HUMAN	1	R.ITPEEAKYK.L - R.LAAKQSSG.-	BS3	120	259	7	4	4	3.23911	1	1
ec09118_240607_RpL40_vsv_BS3	sp|P62701|RS4X_HUMAN - sp|P62701|RS4X_HUMAN	1	R.HPGSFDVVHVKDANGNSFATR.L - R.LAAKQSSG.-	BS3	211	259	11	4	4	3.52648	1	1
ec09118_240607_RpL40_vsv_BS3	sp|P62701|RS4X_HUMAN - sp|P62701|RS4X_HUMAN	1	K.GNKPWISLPR.G - R.GKGIR.L	BS3	233	242	3	2	1	3.20443	2	1
ec09118_240607_RpL40_vsv_BS3	sp|P62701|RS4X_HUMAN - sp|P62701|RS4X_HUMAN	1	K.GNKPWISLPR.G - R.LAAKQSSG.-	BS3	233	259	3	4	6	4.52952	1	1
ec09118_240607_RpL40_vsv_BS3	sp|P62701|RS4X_HUMAN - sp|P62753|RS6_HUMAN	1	R.ITPEEAKYK.L - R.QEQIAKR.R	BS3	120	230	7	6	4	2.88869	1	1
ec09118_240607_RpL40_vsv_BS3	sp|P62701|RS4X_HUMAN - sp|P62753|RS6_HUMAN	1	R.HPGSFDVVHVKDANGNSFATR.L - R.QEQIAKR.R	BS3	211	230	11	6	4	3.00729	1	1
ec09118_240607_RpL40_vsv_BS3	sp|P62701|RS4X_HUMAN - sp|P62753|RS6_HUMAN	1	R.HPGSFDVVHVKDANGNSFATR.L - R.ASTSKSESSQK#.-	BS3	211	243	11	5	6	3.60598	3	2
ec09118_240607_RpL40_vsv_BS3	sp|P62701|RS4X_HUMAN - sp|P62753|RS6_HUMAN	1	R.HPGSFDVVHVKDANGNSFATR.L - K.SESSQK.-	BS3	211	249	11	6	2	2.93572	1	1
ec09118_240607_RpL40_vsv_BS3	sp|P62701|RS4X_HUMAN - sp|P62753|RS6_HUMAN	1	K.GNKPWISLPR.G - R.QEQIAKR.R	BS3	233	230	3	6	4	3.83775	1	1
ec09118_240607_RpL40_vsv_BS3	sp|P62701|RS4X_HUMAN - sp|P62753|RS6_HUMAN	1	K.GNKPWISLPR.G - R.ASTSKSESSQK#.-	BS3	233	243	3	5	4	3.82924	1	1
ec09118_240607_RpL40_vsv_BS3	sp|P62701|RS4X_HUMAN - sp|P62847|RS24_HUMAN	1	R.LKYALTGDEVK.K - R.KFMTNR.L	BS3	53	11	2	1	4	3.60197	1	1
ec09118_240607_RpL40_vsv_BS3	sp|P62701|RS4X_HUMAN - sp|P62847|RS24_HUMAN	1	R.TDITYPAGFMDVISIDKTGENFR.L - K.KNEPK.H	BS3	94	84	17	1	3	2.85062	1	1
ec09118_240607_RpL40_vsv_BS3	sp|P62750|RL23A_HUMAN - sp|P62750|RL23A_HUMAN	1	R.NKLDHYAIIK.F - K.KLYDIDVAK.V	BS3	70	115	2	1	8	4.05123	2	2
ec09118_240607_RpL40_vsv_BS3	sp|P62750|RL23A_HUMAN - sp|P62750|RL23A_HUMAN	1	K.HQIKQAVK.K - K.KLYDIDVAK.V	BS3	110	115	4	1	10	4.79861	1	1
ec09118_240607_RpL40_vsv_BS3	sp|P62750|RL23A_HUMAN - sp|P62750|RL23A_HUMAN	1	K.KLYDIDVAK.V - R.LAPDYDALDVANKIGII.-	BS3	115	152	1	13	7	3.51742	2	2
ec09118_240607_RpL40_vsv_BS3	sp|P62750|RL23A_HUMAN - sp|Q9BQG0|MBB1A_HUMAN	1	R.LAPDYDALDVANKIGII.- - R.LAATEKLLEYLR.G	BS3	152	56	13	6	7	3.54885	1	1
ec09118_240607_RpL40_vsv_BS3	sp|P62753|RS6_HUMAN - sp|P62753|RS6_HUMAN	1	K.LNISFPATGCQKLIEVDDER.K - K.K#GEKDIPGLTDTTVPR.R	BS3	14	119	12	4	16	4.48638	11	5
ec09118_240607_RpL40_vsv_BS3	sp|P62753|RS6_HUMAN - sp|P62753|RS6_HUMAN	1	R.M*ATEVAADALGEEWKGYVVR.I - K.GEKDIPGLTDTTVPR.R	BS3	46	119	15	3	14	4.55061	9	3
ec09118_240607_RpL40_vsv_BS3	sp|P62753|RS6_HUMAN - sp|P62753|RS6_HUMAN	1	R.LGPKR.A - R.K#LFNLSKEDDVR.Q	BS3	136	149	4	7	3	3.65985	1	1
ec09118_240607_RpL40_vsv_BS3	sp|P62753|RS6_HUMAN - sp|P62753|RS6_HUMAN	1	R.K#PLNKEGK.K - R.TKAPK.I	BS3	164	172	5	2	4	4.25304	1	1
ec09118_240607_RpL40_vsv_BS3	sp|P62753|RS6_HUMAN - sp|P62753|RS6_HUMAN	1	K.NK#EEAAEYAKLLAK.R - R.M*KEAK.E	BS3	211	218	10	2	1	3.2208	8	4
ec09118_240607_RpL40_vsv_BS3	sp|P62753|RS6_HUMAN - sp|P62753|RS6_HUMAN	1	K.LLAKR.M - R.MKEAK#EK.R	BS3	215	218	4	2	2	3.06515	1	1
ec09118_240607_RpL40_vsv_BS3	sp|P62753|RS6_HUMAN - sp|P62753|RS6_HUMAN	1	K.LLAKR.M - R.ASTSKSESSQK.-	BS3	215	243	4	5	3	3.82899	1	1
ec09118_240607_RpL40_vsv_BS3	sp|P62753|RS6_HUMAN - sp|P62753|RS6_HUMAN	1	R.MKEAK.E - K.RQEQIAKR.R	BS3	218	230	2	7	6	3.74243	2	2
ec09118_240607_RpL40_vsv_BS3	sp|P62753|RS6_HUMAN - sp|P62753|RS6_HUMAN	1	R.MKEAK.E - R.ASTSKSESSQK#.-	BS3	218	243	2	5	2	3.05931	1	1
ec09118_240607_RpL40_vsv_BS3	sp|P62753|RS6_HUMAN - sp|P62753|RS6_HUMAN	1	K.EAK#EKR.Q - R.QEQIAKR.R	BS3	223	230	5	6	5	3.32803	1	1
ec09118_240607_RpL40_vsv_BS3	sp|P62753|RS6_HUMAN - sp|P62753|RS6_HUMAN	1	R.QEQIAKR.R - R.ASTSKSESSQK.-	BS3	230	243	6	5	6	3.3628	2	2
ec09118_240607_RpL40_vsv_BS3	sp|P62753|RS6_HUMAN - sp|P62917|RL8_HUMAN	1	K.GEKDIPGLTDTTVPR.R - R.KGAAR.L	BS3	119	24	3	1	2	3.87884	1	1
ec09118_240607_RpL40_vsv_BS3	sp|P62753|RS6_HUMAN - sp|P62917|RL8_HUMAN	1	K.LFNLSKEDDVR.Q - R.KGAAR.L	BS3	149	24	6	1	1	3.00107	1	1
ec09118_240607_RpL40_vsv_BS3	sp|P62829|RL23_HUMAN - sp|P62829|RL23_HUMAN	1	K.GKPELR.K - K.GEMKGSAITGPVAK.E	BS3	69	113	2	4	4	4.80345	7	2
ec09118_240607_RpL40_vsv_BS3	sp|P62829|RL23_HUMAN - sp|P62829|RL23_HUMAN	1	K.KVHPAVVIR.Q - K.GEMKGSAITGPVAK.E	BS3	75	113	1	4	14	5.71469	3	2
ec09118_240607_RpL40_vsv_BS3	sp|P62829|RL23_HUMAN - sp|P62917|RL8_HUMAN	1	K.GEMKGSAITGPVAK.E - K.LPSGSKK.V	BS3	113	155	4	6	3	2.80281	1	1
ec09118_240607_RpL40_vsv_BS3	sp|P62841|RS15_HUMAN - sp|P62841|RS15_HUMAN	1	+.A}EVEQKK#K#R.T - R.KFTYR.G	BS3	7	14	6	1	3	3.51891	3	2
ec09118_240607_RpL40_vsv_BS3	sp|P62841|RS15_HUMAN - sp|P62841|RS15_HUMAN	1	+.A}EVEQKK.K - K.KEAPPMEK.P	BS3	7	65	6	1	9	4.58399	1	1
ec09118_240607_RpL40_vsv_BS3	sp|P62841|RS15_HUMAN - sp|P62841|RS15_HUMAN	1	+.A}EVEQK#KK.R - R.KFTYR.G	BS3	8	14	7	1	3	2.9604	1	1
ec09118_240607_RpL40_vsv_BS3	sp|P62841|RS15_HUMAN - sp|P62841|RS15_HUMAN	1	R.KFTYR.G - K.AKK#EAPPMEKPEVVK.T	BS3	14	64	1	2	3	3.15013	1	1
ec09118_240607_RpL40_vsv_BS3	sp|P62841|RS15_HUMAN - sp|P62841|RS15_HUMAN	1	R.KFTYR.G - R.FIPLK.-	BS3	14	145	1	5	3	3.0945	1	1
ec09118_240607_RpL40_vsv_BS3	sp|P62841|RS15_HUMAN - sp|P62841|RS15_HUMAN	1	K.PVKHGR.P - R.FIPLK.-	BS3	127	145	3	5	2	2.80494	1	1
ec09118_240607_RpL40_vsv_BS3	sp|P62841|RS15_HUMAN - sp|P62913|RL11_HUMAN	1	+.A}EVEQKK.K - R.ISKEEAMR.W	BS3	7	159	6	3	7	4.50447	2	1
ec09118_240607_RpL40_vsv_BS3	sp|P62841|RS15_HUMAN - sp|P62913|RL11_HUMAN	1	+.A}EVEQKK.K - K.YDGIILPGK.-	BS3	7	178	6	9	4	2.80275	1	1
ec09118_240607_RpL40_vsv_BS3	sp|P62841|RS15_HUMAN - sp|P62913|RL11_HUMAN	1	R.KFTYR.G - K.AEEILEKGLK.V	BS3	14	85	1	7	3	2.9263	1	1
ec09118_240607_RpL40_vsv_BS3	sp|P62841|RS15_HUMAN - sp|P62913|RL11_HUMAN	1	R.KFTYR.G - K.GLKVR.E	BS3	14	88	1	3	5	5.47431	1	1
ec09118_240607_RpL40_vsv_BS3	sp|P62841|RS15_HUMAN - sp|P62913|RL11_HUMAN	1	R.KFTYR.G - K.YDGIILPGK.-	BS3	14	178	1	9	3	3.96898	3	1
ec09118_240607_RpL40_vsv_BS3	sp|P62841|RS15_HUMAN - sp|P62917|RL8_HUMAN	1	R.FIPLK.- - R.KGAGSVFR.A	BS3	145	10	5	1	4	3.19527	1	1
ec09118_240607_RpL40_vsv_BS3	sp|P62841|RS15_HUMAN - sp|Q8NC51|PAIRB_HUMAN	1	R.KFTYR.G - R.TDKSSASAPDVDDPEAFPALA.-	BS3	14	390	1	3	3	4.00313	1	1
ec09118_240607_RpL40_vsv_BS3	sp|P62847|RS24_HUMAN - sp|P62847|RS24_HUMAN	1	+.MNDTVTIR.T - K.QMVIDVLHPGKATVPK.T	BS3	1	32	1	11	6	3.89559	2	1
ec09118_240607_RpL40_vsv_BS3	sp|P62847|RS24_HUMAN - sp|P62847|RS24_HUMAN	1	K.QMVIDVLHPGKATVPK.T - R.EKLAK.M	BS3	32	43	11	2	3	2.85272	2	1
ec09118_240607_RpL40_vsv_BS3	sp|P62847|RS24_HUMAN - sp|P62847|RS24_HUMAN	1	K.KK#TSR.K - K.ANVGAGKK.P	BS3	100	129	1	7	3	2.89042	1	1
ec09118_240607_RpL40_vsv_BS3	sp|P62847|RS24_HUMAN - sp|P62847|RS24_HUMAN	1	K.KKTSR.K - K.ANVGAGK#KPKE.-	BS3	101	130	2	8	5	3.32175	1	1
ec09118_240607_RpL40_vsv_BS3	sp|P62847|RS24_HUMAN - sp|Q02878|RL6_HUMAN	1	K.M*YKTTPDVIFVFGFR.T - K.AK#KPK.K	BS3	49	36	3	3	1	2.96415	1	1
ec09118_240607_RpL40_vsv_BS3	sp|P62906|RL10A_HUMAN - sp|P62906|RL10A_HUMAN	1	+.S}SKVSR.D - K.FLETVELQISLKNYDPQK.D	BS3	4	39	3	12	2	2.85101	1	1
ec09118_240607_RpL40_vsv_BS3	sp|P62906|RL10A_HUMAN - sp|P62906|RL10A_HUMAN	1	+.S}SKVSR.D - K.KNWQNVR.A	BS3	4	196	3	1	3	2.97642	1	1
ec09118_240607_RpL40_vsv_BS3	sp|P62906|RL10A_HUMAN - sp|P62906|RL10A_HUMAN	1	K.NYDPQKDK.R - K.KNWQNVR.A	BS3	45	196	6	1	2	3.27277	1	1
ec09118_240607_RpL40_vsv_BS3	sp|P62906|RL10A_HUMAN - sp|P62906|RL10A_HUMAN	1	R.LKSTPR.P - K.VDEVKSTIK.F	BS3	56	152	2	5	4	3.80089	1	1
ec09118_240607_RpL40_vsv_BS3	sp|P62906|RL10A_HUMAN - sp|P62906|RL10A_HUMAN	1	K.LNKNK.K - R.ILGPGLNKAGK.F	BS3	95	130	3	8	1	2.94213	1	1
ec09118_240607_RpL40_vsv_BS3	sp|P62906|RL10A_HUMAN - sp|P62906|RL10A_HUMAN	1	R.ILGPGLNKAGK.F - K.STIKFQMK.K	BS3	130	156	8	4	5	3.51405	2	1
ec09118_240607_RpL40_vsv_BS3	sp|P62906|RL10A_HUMAN - sp|P62906|RL10A_HUMAN	1	R.ILGPGLNKAGK.F - K.FQMKK.V	BS3	130	160	8	4	2	2.92516	1	1
ec09118_240607_RpL40_vsv_BS3	sp|P62906|RL10A_HUMAN - sp|P62906|RL10A_HUMAN	1	K.FPSLLTHNENMVAKVDEVK.S - K.STIKFQMK.K	BS3	147	156	14	4	4	2.8941	1	1
ec09118_240607_RpL40_vsv_BS3	sp|P62906|RL10A_HUMAN - sp|Q9UQ35|SRRM2_HUMAN	1	K.NYDPQKDK.R - R.SPATAKR.G	BS3	45	491	6	6	1	2.83977	1	1
ec09118_240607_RpL40_vsv_BS3	sp|P62913|RL11_HUMAN - sp|P62913|RL11_HUMAN	1	+.A}QDQGEKENPM*R.E - R.TGCIGAKHR.I	BS3	8	154	7	7	5	4.01552	2	2
ec09118_240607_RpL40_vsv_BS3	sp|P62913|RL11_HUMAN - sp|P62913|RL11_HUMAN	1	+.A}QDQGEKENPMR.E - R.WFQQKYDGIILPGK.-	BS3	8	169	7	5	13	5.51576	23	3
ec09118_240607_RpL40_vsv_BS3	sp|P62913|RL11_HUMAN - sp|P62913|RL11_HUMAN	1	R.AAKVLEQLTGQTPVFSK.A - R.NEKIAVHCTVR.G	BS3	38	67	3	3	9	3.74882	1	1
ec09118_240607_RpL40_vsv_BS3	sp|P62913|RL11_HUMAN - sp|P62913|RL11_HUMAN	1	R.AAK#VLEQLTGQTPVFSKAR.Y - R.NEKIAVHCTVR.G	BS3	52	67	17	3	10	4.65971	9	2
ec09118_240607_RpL40_vsv_BS3	sp|P62913|RL11_HUMAN - sp|P62913|RL11_HUMAN	1	R.ISKEEAMR.W - K.YDGIILPGK.-	BS3	159	178	3	9	4	4.18782	13	2
ec09118_240607_RpL40_vsv_BS3	sp|P62917|RL8_HUMAN - sp|P62917|RL8_HUMAN	1	R.KGAAR.L - R.GAPLAKVVFR.D	BS3	24	60	1	6	4	3.81855	4	1
ec09118_240607_RpL40_vsv_BS3	sp|P62917|RL8_HUMAN - sp|P62917|RL8_HUMAN	1	R.VKLPSGSK#K.V - R.KVGLIAAR.R	BS3	149	234	2	1	5	3.76644	1	1
ec09118_240607_RpL40_vsv_BS3	sp|P62917|RL8_HUMAN - sp|P62917|RL8_HUMAN	1	R.VKLPSGSK#K.V - R.GTKTVQEK.E	BS3	149	250	2	3	3	2.98501	1	1
ec09118_240607_RpL40_vsv_BS3	sp|P62917|RL8_HUMAN - sp|P62917|RL8_HUMAN	1	R.VKLPSGSK#K.V - K.TVQEKEN.-	BS3	149	255	2	5	7	4.62312	2	2
ec09118_240607_RpL40_vsv_BS3	sp|P62917|RL8_HUMAN - sp|P62917|RL8_HUMAN	1	K.LPSGSKK.V - R.GTKTVQEK.E	BS3	155	250	6	3	6	3.2841	1	1
ec09118_240607_RpL40_vsv_BS3	sp|P62917|RL8_HUMAN - sp|P62917|RL8_HUMAN	1	R.IDKPILK#AGR.A - R.KVGLIAAR.R	BS3	177	234	3	1	9	4.58645	2	1
ec09118_240607_RpL40_vsv_BS3	sp|P62917|RL8_HUMAN - sp|P62917|RL8_HUMAN	1	R.KVGLIAAR.R - R.GTKTVQEK.E	BS3	234	250	1	3	6	3.57618	1	1
ec09118_240607_RpL40_vsv_BS3	sp|P62917|RL8_HUMAN - sp|P62917|RL8_HUMAN	1	R.KVGLIAAR.R - R.GTK#TVQEKEN.-	BS3	234	255	1	8	6	3.93222	3	3
ec09118_240607_RpL40_vsv_BS3	sp|P62917|RL8_HUMAN - sp|Q9NR30|DDX21_HUMAN	1	R.GAPLAKVVFR.D - R.SFSKAFGQ.-	BS3	60	779	6	4	4	2.9999	1	1
ec09118_240607_RpL40_vsv_BS3	sp|P62917|RL8_HUMAN - sp|Q9NR30|DDX21_HUMAN	1	R.KVGLIAAR.R - R.SFSKAFGQ.-	BS3	234	779	1	4	6	3.69356	1	1
ec09118_240607_RpL40_vsv_BS3	sp|P63244|RACK1_HUMAN - sp|Q6P2Q9|PRP8_HUMAN	1	R.GTLKGHNGWVTQIATTPQFPDMILSASR.D - K.EAYSVKSR.L	BS3	12	853	4	6	1	3.26185	1	1
ec09118_240607_RpL40_vsv_BS3	sp|P63244|RACK1_HUMAN - sp|Q8NC51|PAIRB_HUMAN	1	K.LWNTLGVCKYTVQDESHSEWVSCVR.F - R.TDKSSASAPDVDDPEAFPALA.-	BS3	139	390	9	3	5	3.72161	1	1
ec09118_240607_RpL40_vsv_BS3	sp|P63244|RACK1_HUMAN - sp|Q8NC51|PAIRB_HUMAN	1	K.VWNLANCKLK.T - R.TDKSSASAPDVDDPEAFPALA.-	BS3	183	390	8	3	5	3.17594	1	1
ec09118_240607_RpL40_vsv_BS3	sp|P67809|YBOX1_HUMAN - sp|P67809|YBOX1_HUMAN	2	K.KVIATK.V - R.EDGNEEDKENQGDETQGQQPPQR.R	BS3	53	264	1	8	4	3.31832	1	1
ec09118_240607_RpL40_vsv_BS3	sp|P67809|YBOX1_HUMAN - sp|P67809|YBOX1_HUMAN	2	K.VIATKVLGTVK.W - K.KNNPR.K	BS3	58	93	5	1	2	3.28404	2	1
ec09118_240607_RpL40_vsv_BS3	sp|P67809|YBOX1_HUMAN - sp|P67809|YBOX1_HUMAN	2	K.KNNPR.K - R.EDGNEEDKENQGDETQGQQPPQR.R	BS3	93	264	1	8	2	3.77787	1	1
ec09118_240607_RpL40_vsv_BS3	sp|P67809|YBOX1_HUMAN - sp|P67809|YBOX1_HUMAN	1	R.RPENPKPQDGK.E - K.ETKAADPPAENSSAPEAEQGGAE.-	BS3	296	304	6	3	5	2.88882	2	1
ec09118_240607_RpL40_vsv_BS3	sp|P78527|PRKDC_HUMAN - sp|Q8NC51|PAIRB_HUMAN	2	K.KNIEK.M - R.TDKSSASAPDVDDPEAFPALA.-	BS3	3604	390	1	3	1	2.82596	1	1
ec09118_240607_RpL40_vsv_BS3	sp|Q02878|RL6_HUMAN - sp|Q02878|RL6_HUMAN	1	K.VEKPDTK.E - K.EKVLATVTK.P	BS3	8	87	3	2	5	3.94749	1	1
ec09118_240607_RpL40_vsv_BS3	sp|Q02878|RL6_HUMAN - sp|Q02878|RL6_HUMAN	1	K.GNLKAK.K - K.YSAAKSK.V	BS3	33	77	4	5	6	4.32602	1	1
ec09118_240607_RpL40_vsv_BS3	sp|Q02878|RL6_HUMAN - sp|Q02878|RL6_HUMAN	1	K.YSAAKSK.V - K.EKVLATVTK.P	BS3	77	87	5	2	9	3.99133	1	1
ec09118_240607_RpL40_vsv_BS3	sp|Q02878|RL6_HUMAN - sp|Q02878|RL6_HUMAN	1	K.K#EKVLATVTK.P - R.VVKLR.K	BS3	87	108	3	3	4	4.87618	2	2
ec09118_240607_RpL40_vsv_BS3	sp|Q02878|RL6_HUMAN - sp|Q02878|RL6_HUMAN	1	K.IDISNVKIPK.H - K.IDQKAVDSQILPK.I	BS3	207	251	7	4	8	5.15525	3	2
ec09118_240607_RpL40_vsv_BS3	sp|Q02878|RL6_HUMAN - sp|Q02878|RL6_HUMAN	1	K.IDISNVKIPK.H - K.AVDSQILPKIK.A	BS3	207	260	7	9	11	5.32252	3	2
ec09118_240607_RpL40_vsv_BS3	sp|Q02878|RL6_HUMAN - sp|Q02878|RL6_HUMAN	1	R.HQEGEIFDTEKEK.Y - R.KIDQK.A	BS3	237	247	11	1	5	4.17029	2	1
ec09118_240607_RpL40_vsv_BS3	sp|Q02878|RL6_HUMAN - sp|Q02878|RL6_HUMAN	1	K.EKYEITEQR.K - R.KIDQK.A	BS3	239	247	2	1	3	2.88119	2	1
ec09118_240607_RpL40_vsv_BS3	sp|Q02878|RL6_HUMAN - sp|Q02878|RL6_HUMAN	1	K.IDQKAVDSQILPK.I - K.IKAIPQLQGYLR.S	BS3	251	262	4	2	14	5.71915	4	2
ec09118_240607_RpL40_vsv_BS3	sp|Q02878|RL6_HUMAN - sp|Q9NR30|DDX21_HUMAN	1	K.KPEAK#K.V - K.SPKLK.N	BS3	15	149	1	3	2	2.80587	1	1
ec09118_240607_RpL40_vsv_BS3	sp|Q13310|PABP4_HUMAN - sp|Q13310|PABP4_HUMAN	1	R.QAELKR.K - K.FEQLKQER.I	BS3	277	284	5	5	6	3.6327	1	1
ec09118_240607_RpL40_vsv_BS3	sp|Q14204|DYHC1_HUMAN - sp|Q14204|DYHC1_HUMAN	1	R.LKDDR.E - R.VQVALEELQDLKGVWSELSK.V	BS3	1291	1330	2	12	2	3.32617	1	1
ec09118_240607_RpL40_vsv_BS3	sp|Q14204|DYHC1_HUMAN - sp|Q14204|DYHC1_HUMAN	1	R.SLAMTKPDR.Q - R.ALKSVLVSAGNVK.R	BS3	2043	2094	6	3	7	4.56212	3	1
ec09118_240607_RpL40_vsv_BS3	sp|Q14204|DYHC1_HUMAN - sp|Q14204|DYHC1_HUMAN	1	R.STALLKSLSAER.E - R.ILDDDTIITTLENLKR.E	BS3	3480	3774	6	15	8	3.33979	1	1
ec09118_240607_RpL40_vsv_BS3	sp|Q6PKG0|LARP1_HUMAN - sp|Q6PKG0|LARP1_HUMAN	1	R.AAVPKQR.K - R.FQQVPTDALANKLFGAPEPSTIAR.S	BS3	160	753	5	12	3	3.81758	1	1
ec09118_240607_RpL40_vsv_BS3	sp|Q6PKG0|LARP1_HUMAN - sp|Q6PKG0|LARP1_HUMAN	1	R.FQQVPTDALANKLFGAPEPSTIAR.S - R.TPQLKDSSQTSR.F	BS3	753	792	12	5	8	4.00478	1	1
ec09118_240607_RpL40_vsv_BS3	sp|Q6PKG0|LARP1_HUMAN - sp|Q6PKG0|LARP1_HUMAN	1	R.TPQLKDSSQTSR.F - R.FYPVVKEGR.T	BS3	792	805	5	6	10	3.84627	1	1
ec09118_240607_RpL40_vsv_BS3	sp|Q6PKG0|LARP1_HUMAN - sp|Q9BVP2|GNL3_HUMAN	1	R.KLPPK.K - R.KEAK#K.R	BS3	199	34	1	1	3	2.81097	1	1
ec09118_240607_RpL40_vsv_BS3	sp|Q7L2E3-2|DHX30-2_HUMAN - sp|Q7L2E3-2|DHX30-2_HUMAN	1	K.DSGPLSDPITGKPYVPLLEAEEVR.L - R.LESKPPSR.G	BS3	428	552	12	4	2	3.21023	2	1
ec09118_240607_RpL40_vsv_BS3	sp|Q8NC51|PAIRB_HUMAN - sp|Q8NC51|PAIRB_HUMAN	1	R.KESQK.D - R.KNPLPPSVGVVDK.K	BS3	72	79	1	1	2	3.24265	1	1
ec09118_240607_RpL40_vsv_BS3	sp|Q8NC51|PAIRB_HUMAN - sp|Q8NC51|PAIRB_HUMAN	1	K.AIQNKDR.A - R.AKVEFNIR.K	BS3	299	303	5	2	5	4.34477	2	1
ec09118_240607_RpL40_vsv_BS3	sp|Q8NC51|PAIRB_HUMAN - sp|Q8NC51|PAIRB_HUMAN	1	R.AKVEFNIR.K - R.TDKSSASAPDVDDPEAFPALA.-	BS3	303	390	2	3	4	3.39281	1	1
ec09118_240607_RpL40_vsv_BS3	sp|Q8TDD1|DDX54_HUMAN - sp|Q8TDD1|DDX54_HUMAN	1	R.PLKEPSGVAGVDGMLGR.V - R.LVDSIKNYR.S	BS3	468	567	3	6	7	4.42758	1	1
ec09118_240607_RpL40_vsv_BS3	sp|Q8TDN6|BRX1_HUMAN - sp|Q8TDN6|BRX1_HUMAN	1	R.SITAAKYR.E - R.EKQQVK.D	BS3	276	280	6	2	3	2.89978	1	1
ec09118_240607_RpL40_vsv_BS3	sp|Q8TDN6|BRX1_HUMAN - sp|Q8TDN6|BRX1_HUMAN	1	R.K#MKQR.M - R.MDSGK#TK.-	BS3	344	353	3	7	4	2.82803	1	1
ec09118_240607_RpL40_vsv_BS3	sp|Q99832|TCPH_HUMAN - sp|Q99832|TCPH_HUMAN	1	K.VVLSKLPIGDVATQYFADR.D - R.VPEEDLKR.T	BS3	292	320	5	7	3	3.75787	2	1
ec09118_240607_RpL40_vsv_BS3	sp|Q9BZE4|GTPB4_HUMAN - sp|Q9BZE4|GTPB4_HUMAN	1	K.SSFINKVTR.A - K.VKTEACDR.L	BS3	187	332	6	2	4	3.79479	2	1
ec09118_240607_RpL40_vsv_BS3	sp|Q9BZE4|GTPB4_HUMAN - sp|Q9BZE4|GTPB4_HUMAN	1	R.TAK#KVQR.T - R.TVLEKEMR.S	BS3	514	522	4	5	4	3.0535	1	1
ec09118_240607_RpL40_vsv_BS3	sp|Q9BZE4|GTPB4_HUMAN - sp|Q9BZE4|GTPB4_HUMAN	1	R.TVLEKEMR.S - R.SLGVDMDDKDDAHYAVQAR.R	BS3	522	534	5	9	3	3.07586	1	1
ec09118_240607_RpL40_vsv_BS3	sp|Q9HCE1|MOV10_HUMAN - sp|Q9HCE1|MOV10_HUMAN	1	R.YCITKLDR.E - R.GLDDIKDLK.V	BS3	846	858	5	6	8	4.4442	1	1
ec09118_240607_RpL40_vsv_BS3	sp|Q9NR30|DDX21_HUMAN - sp|Q9NR30|DDX21_HUMAN	1	+.P]GKLR.S - K.KGETLR.K	BS3	4	19	3	1	3	4.0792	1	1
ec09118_240607_RpL40_vsv_BS3	sp|Q9NR30|DDX21_HUMAN - sp|Q9NR30|DDX21_HUMAN	1	K.QSAEKLIEEK.G - R.SFSKAFGQ.-	BS3	600	779	5	4	4	2.89517	1	1
ec09118_240607_RpL40_vsv_BS3	sp|Q9NR30|DDX21_HUMAN - sp|Q9NR30|DDX21_HUMAN	1	K.GMVFLKGK.L - R.SFSKAFGQ.-	BS3	676	779	6	4	6	3.76924	1	1
ec09118_240607_RpL40_vsv_BS3	sp|Q9NR30|DDX21_HUMAN - sp|Q9NR30|DDX21_HUMAN	1	R.SGGGNKSNR.S - R.SQNKGQK#R.S	BS3	764	771	6	4	8	4.1276	1	1
ec09118_240607_RpL40_vsv_BS3	sp|Q9NR30|DDX21_HUMAN - sp|Q9NR30|DDX21_HUMAN	1	R.SGGGNKSNR.S - R.SFSKAFGQ.-	BS3	764	779	6	4	3	3.09736	1	1
ec09118_240607_RpL40_vsv_BS3	sp|Q9NR30|DDX21_HUMAN - sp|Q9NR30|DDX21_HUMAN	1	R.SQNKGQK#R.S - R.SFSKAFGQ.-	BS3	771	779	4	4	6	3.15867	1	1
ec09118_240607_RpL40_vsv_BS3	ubiquitin - ubiquitin	2	+.MQIFVK.T - K.AKIQDK.E	BS3	1	29	1	2	5	4.40337	2	2
ec09118_240607_RpL40_vsv_BS3	ubiquitin - ubiquitin	2	+.MQIFVK.T - K.IQDKEGIPPDQQR.L	BS3	1	33	1	4	3	3.81274	1	1
ec09118_240607_RpL40_vsv_BS3	ubiquitin - ubiquitin	2	+.MQIFVK.T - R.LIFAGKQLEDGR.T	BS3	1	48	1	6	4	4.59176	2	2
ec09118_240607_RpL40_vsv_BS3	ubiquitin - ubiquitin	2	K.IQDKEGIPPDQQR.L - R.LIFAGKQLEDGR.T	BS3	33	48	4	6	7	3.71403	1	1
ec09118_240607_RpL40_vsv_BS3	ubiquitin - ubiquitin	2	R.LIFAGKQLEDGR.T - R.LIFAGKQLEDGR.T	BS3	48	48	6	6	9	3.37885	1	1

## Sheet: Legend 
Column	Description
reference	Protein1 - Protein2
redun	Peptide redundancy
peptide	peptide sequences
GPos1	Global Position of cross-link wrt Protein 1 sequence
GPos2	Global Position of cross-link wrt Protein 2 sequence
LPos1	Local Position of cross-link wrt peptide 1 sequence
LPos2	Local Position of cross-link wrt peptide 2 sequence
minXIons	number of ions matched for the lower scoring of the two peptides
linkType	Cross-link type
	BS3
	EDC
	EEDC
lda_score	Linear Discriminant Score
TSC	Total Spectral Counts
USC	Modification-unique Spectral Counts
